# Supplementary material for: (5-Bromo-2-hydroxy­phen­yl)(phen­yl)methanone
Source: Acta Crystallogr Sect E Struct Rep Online. 2008 Nov 29;64(Pt 12):o2486. doi: 10.1107/S160053680803969X (PMC2960004; doi:10.1107/S160053680803969X)
Supplement: Supplementary file 1 [file e-64-o2486-sup1.cif]

##############################################################################
###                                                                        ###
###        Electronic paper (Acta Crystallographica Section E)             ###
###                                                                        ###
##############################################################################
#                                                                            #
# This CIF contains the data in a paper accepted for publication in Acta     #
# Crystallographica Section E. It conforms to the requirements of Notes      #
# for Authors for Section E, and has been peer reviewed under the auspices   #
# of the IUCr Commission on Journals.                                        #
#                                                                            #
# Full details of the Crystallographic Information File format               #
# are given in the paper "The Crystallographic Information File (CIF):       #
# a New Standard Archive File for Crystallography" by S. R. Hall, F. H.      #
# Allen and I. D. Brown [Acta Cryst. (1991), A47, 655-685].                  #
#                                                                            #
# The current version of the core CIF dictionary is obtainable from          #
# ftp://ftp.iucr.org/pub/cif_core.dic. The current version number is 2.4.    #
#                                                                            #
# Software is freely available for graphical display of the structure(s) in  #
# this CIF.  For information consult the CIF home page http://www.iucr.org/  #
# cif/home.html                                                              #
#                                                                            #
# This file may be used for bona fide research purposes within the           #
# scientific community so long as proper attribution is given to the journal # 
# article from which it was obtained.                                        #
#                                                                            #
##############################################################################
                                             
data_I
_audit_creation_method     SHELXL-97
_chemical_name_systematic
;
(5-Bromo-2-hydroxyphenyl)(phenyl)methanone
;
_chemical_name_common     ?
_chemical_formula_moiety     'C13 H9 Br O2'
_chemical_formula_sum     'C13 H9 Br O2'
_chemical_formula_iupac     'C13 H9 Br O2'
_chemical_formula_weight     277.11
_chemical_melting_point     ?
_symmetry_cell_setting     monoclinic
_symmetry_space_group_name_H-M     'P 21/c'
_symmetry_space_group_name_Hall     '-P 2ybc'
loop_
    _symmetry_equiv_pos_as_xyz
    'x, y, z'
    '-x, y+1/2, -z+1/2'
    '-x, -y, -z'
    'x, -y-1/2, z-1/2'
_cell_length_a     15.9510(18)
_cell_length_b     5.8956(6)
_cell_length_c     12.1260(14)
_cell_angle_alpha     90.00
_cell_angle_beta     106.166(2)
_cell_angle_gamma     90.00
_cell_volume     1095.2(2)
_cell_formula_units_Z     4
_cell_measurement_reflns_used     2043
_cell_measurement_theta_min     2.66
_cell_measurement_theta_max     23.40
_cell_measurement_temperature     298
_exptl_crystal_description     block
_exptl_crystal_colour     yellow
_exptl_crystal_size_max     0.15
_exptl_crystal_size_mid     0.10
_exptl_crystal_size_min     0.06
_exptl_crystal_density_diffrn     1.681
_exptl_crystal_density_meas     ?
_exptl_crystal_density_method     'not measured'
_exptl_crystal_F_000     552
_exptl_absorpt_coefficient_mu     3.733
_exptl_absorpt_correction_type     multi-scan
_exptl_absorpt_process_details     '(SADABS; Sheldrick, 1996)'
_exptl_absorpt_correction_T_min     0.6044
_exptl_absorpt_correction_T_max     0.8071
_exptl_special_details
;
;
_diffrn_ambient_temperature     273(2)
_diffrn_radiation_type     MoK\a
_diffrn_radiation_wavelength     0.71073
_diffrn_radiation_source     'fine-focus sealed tube'
_diffrn_radiation_monochromator     graphite
_diffrn_measurement_device_type     'Siemens SMART CCD area-detector'
_diffrn_measurement_method     '\f and \w'
_diffrn_detector_area_resol_mean     ?
_diffrn_reflns_number     5479
_diffrn_reflns_av_R_equivalents     0.0267
_diffrn_reflns_av_sigmaI/netI     0.0308
_diffrn_reflns_theta_min     2.66
_diffrn_reflns_theta_max     25.05
_diffrn_reflns_theta_full     25.05
_diffrn_measured_fraction_theta_max     0.999
_diffrn_measured_fraction_theta_full     0.999
_diffrn_reflns_limit_h_min     -18
_diffrn_reflns_limit_h_max     19
_diffrn_reflns_limit_k_min     -4
_diffrn_reflns_limit_k_max     7
_diffrn_reflns_limit_l_min     -14
_diffrn_reflns_limit_l_max     14
_diffrn_standards_number     ?
_diffrn_standards_interval_count     ?
_diffrn_standards_interval_time     ?
_diffrn_standards_decay_%     ?
_refine_special_details
;
Refinement of <i>F</i>^2^ against ALL reflections. The weighted <i>R</i>-factor
<i>wR</i> and goodness of fit <i>S</i> are based on <i>F</i>^2^, conventional
<i>R</i>-factors <i>R</i> are based on <i>F</i>, with <i>F</i> set to zero for
negative <i>F</i>^2^. The threshold expression of <i>F</i>^2^ >
\s(<i>F</i>^2^) is used only for calculating <i>R</i>-factors(gt) <i>etc</i>.
and is not relevant to the choice of reflections for refinement.
<i>R</i>-factors based on <i>F</i>^2^ are statistically about twice as large
as those based on <i>F</i>, and <i>R</i>- factors based on ALL data will be
even larger.
;
_reflns_number_total     1933
_reflns_number_gt     1578
_reflns_threshold_expression     I>2\s(I)
_refine_ls_structure_factor_coef     Fsqd
_refine_ls_matrix_type     full
_refine_ls_R_factor_all     0.0412
_refine_ls_R_factor_gt     0.0293
_refine_ls_wR_factor_gt     0.0674
_refine_ls_wR_factor_ref     0.0725
_refine_ls_goodness_of_fit_ref     1.032
_refine_ls_restrained_S_all     1.032
_refine_ls_number_reflns     1933
_refine_ls_number_parameters     146
_refine_ls_number_restraints     0
_refine_ls_hydrogen_treatment     constr
_refine_ls_weighting_scheme     calc
_refine_ls_weighting_details
         'calc w=1/[\s^2^(Fo^2^)+(0.0296P)^2^+0.7566P] where P=(Fo^2^+2Fc^2^)/3'
_atom_sites_solution_hydrogens     geom
_atom_sites_solution_primary     direct
_atom_sites_solution_secondary     difmap
_refine_ls_shift/su_max     0.000
_refine_ls_shift/su_mean     0.000
_refine_diff_density_max     0.332
_refine_diff_density_min     -0.518
_refine_ls_extinction_method     none
_refine_ls_extinction_coef     ?
loop_
    _atom_type_symbol
    _atom_type_description
    _atom_type_scat_dispersion_real
    _atom_type_scat_dispersion_imag
    _atom_type_scat_source
    'C' 'C' 0.0033 0.0016
                         'International Tables Vol C Tables 4.2.6.8 and 6.1.1.4'
    'H' 'H' 0.0000 0.0000
                         'International Tables Vol C Tables 4.2.6.8 and 6.1.1.4'
    'O' 'O' 0.0106 0.0060
                         'International Tables Vol C Tables 4.2.6.8 and 6.1.1.4'
    'Br' 'Br' -0.2901 2.4595
                         'International Tables Vol C Tables 4.2.6.8 and 6.1.1.4'
_computing_data_collection     'SMART (Siemens, 1996)'
_computing_cell_refinement     'SAINT (Siemens, 1996)'
_computing_data_reduction     'SAINT (Siemens, 1996)'
_computing_structure_solution     'SHELXS97 (Sheldrick, 2008)'
_computing_structure_refinement     'SHELXL97 (Sheldrick, 2008)'
_computing_molecular_graphics     'SHELXTL (Sheldrick, 2008)'
_computing_publication_material     'SHELXTL (Sheldrick, 2008)'
loop_
    _atom_site_type_symbol
    _atom_site_label
    _atom_site_fract_x
    _atom_site_fract_y
    _atom_site_fract_z
    _atom_site_U_iso_or_equiv
    _atom_site_adp_type
    _atom_site_calc_flag
    _atom_site_refinement_flags
    _atom_site_occupancy
    _atom_site_disorder_assembly
    _atom_site_disorder_group
    Br Br1 0.42247(2) -0.27591(5) 0.49702(3) 0.05526(14) Uani d . 1 . .
    O O1 0.28452(15) 0.5186(4) 0.70204(17) 0.0548(6) Uani d . 1 . .
    H H1 0.2528 0.5974 0.6517 0.082 Uiso calc R 1 . .
    O O2 0.18991(14) 0.6145(4) 0.49878(17) 0.0537(6) Uani d . 1 . .
    C C1 0.31010(19) 0.3343(5) 0.6540(2) 0.0404(7) Uani d . 1 . .
    C C2 0.27504(17) 0.2828(4) 0.5366(2) 0.0330(6) Uani d . 1 . .
    C C3 0.30905(17) 0.0971(4) 0.4914(2) 0.0336(6) Uani d . 1 . .
    H H3 0.2877 0.0616 0.4139 0.040 Uiso calc R 1 . .
    C C4 0.37381(18) -0.0324(5) 0.5610(2) 0.0384(6) Uani d . 1 . .
    C C5 0.40544(19) 0.0138(6) 0.6778(3) 0.0493(8) Uani d . 1 . .
    H H5 0.4478 -0.0789 0.7248 0.059 Uiso calc R 1 . .
    C C6 0.37369(19) 0.1969(6) 0.7229(2) 0.0485(8) Uani d . 1 . .
    H H6 0.3952 0.2292 0.8008 0.058 Uiso calc R 1 . .
    C C7 0.20810(18) 0.4294(5) 0.4636(2) 0.0362(6) Uani d . 1 . .
    C C8 0.16079(17) 0.3613(5) 0.3442(2) 0.0340(6) Uani d . 1 . .
    C C9 0.15422(19) 0.5167(5) 0.2563(2) 0.0415(7) Uani d . 1 . .
    H H9 0.1816 0.6569 0.2718 0.050 Uiso calc R 1 . .
    C C10 0.1068(2) 0.4626(6) 0.1452(3) 0.0503(8) Uani d . 1 . .
    H H10 0.1042 0.5646 0.0858 0.060 Uiso calc R 1 . .
    C C11 0.0636(2) 0.2594(6) 0.1225(3) 0.0510(8) Uani d . 1 . .
    H H11 0.0310 0.2250 0.0481 0.061 Uiso calc R 1 . .
    C C12 0.06851(19) 0.1062(5) 0.2098(3) 0.0466(7) Uani d . 1 . .
    H H12 0.0381 -0.0300 0.1942 0.056 Uiso calc R 1 . .
    C C13 0.11812(18) 0.1530(5) 0.3204(2) 0.0385(6) Uani d . 1 . .
    H H13 0.1230 0.0464 0.3784 0.046 Uiso calc R 1 . .
loop_
    _atom_site_aniso_label
    _atom_site_aniso_U_11
    _atom_site_aniso_U_22
    _atom_site_aniso_U_33
    _atom_site_aniso_U_12
    _atom_site_aniso_U_13
    _atom_site_aniso_U_23
    Br1 0.0478(2) 0.0490(2) 0.0675(2) 0.01286(15) 0.01368(16) -0.00212(16)
    O1 0.0628(15) 0.0608(15) 0.0403(11) 0.0066(11) 0.0136(11) -0.0127(10)
    O2 0.0641(15) 0.0420(13) 0.0519(13) 0.0133(10) 0.0108(11) -0.0070(10)
    C1 0.0385(16) 0.0481(17) 0.0381(15) -0.0056(13) 0.0162(13) -0.0043(13)
    C2 0.0326(14) 0.0341(15) 0.0329(13) -0.0019(11) 0.0102(11) 0.0019(11)
    C3 0.0336(15) 0.0363(15) 0.0309(14) -0.0059(12) 0.0091(12) -0.0005(12)
    C4 0.0330(15) 0.0396(16) 0.0450(16) 0.0014(12) 0.0146(13) 0.0027(13)
    C5 0.0364(17) 0.065(2) 0.0425(17) 0.0083(15) 0.0039(13) 0.0110(15)
    C6 0.0390(17) 0.073(2) 0.0306(15) 0.0016(16) 0.0054(13) 0.0008(15)
    C7 0.0400(16) 0.0324(15) 0.0399(15) -0.0013(12) 0.0172(13) 0.0024(12)
    C8 0.0312(14) 0.0339(15) 0.0377(15) 0.0057(12) 0.0109(12) 0.0017(12)
    C9 0.0457(18) 0.0331(16) 0.0476(17) 0.0047(13) 0.0160(14) 0.0075(13)
    C10 0.055(2) 0.057(2) 0.0378(17) 0.0142(16) 0.0116(15) 0.0143(15)
    C11 0.0438(17) 0.064(2) 0.0393(16) 0.0131(16) 0.0013(13) -0.0034(16)
    C12 0.0351(16) 0.0453(18) 0.0565(19) -0.0009(13) 0.0079(14) -0.0071(15)
    C13 0.0360(15) 0.0381(16) 0.0421(16) 0.0035(12) 0.0117(13) 0.0056(13)
_geom_special_details
;
All e.s.d.'s (except the e.s.d. in the dihedral angle between two l.s. planes)
are estimated using the full covariance matrix. The cell e.s.d.'s are taken
into account individually in the estimation of e.s.d.'s in distances, angles
and torsion angles; correlations between e.s.d.'s in cell parameters are only
used when they are defined by crystal symmetry. An approximate (isotropic)
treatment of cell e.s.d.'s is used for estimating e.s.d.'s involving l.s.
planes.
;
loop_
    _geom_bond_atom_site_label_1
    _geom_bond_atom_site_label_2
    _geom_bond_site_symmetry_2
    _geom_bond_distance
    _geom_bond_publ_flag
    Br1 C4 . 1.898(3) ?
    O1 C1 . 1.348(3) ?
    O1 H1 . 0.8200 ?
    O2 C7 . 1.235(3) ?
    C1 C6 . 1.382(4) ?
    C1 C2 . 1.411(4) ?
    C2 C3 . 1.400(4) ?
    C2 C7 . 1.464(4) ?
    C3 C4 . 1.370(4) ?
    C3 H3 . 0.9300 ?
    C4 C5 . 1.391(4) ?
    C5 C6 . 1.370(4) ?
    C5 H5 . 0.9300 ?
    C6 H6 . 0.9300 ?
    C7 C8 . 1.489(4) ?
    C8 C9 . 1.388(4) ?
    C8 C13 . 1.395(4) ?
    C9 C10 . 1.386(4) ?
    C9 H9 . 0.9300 ?
    C10 C11 . 1.371(4) ?
    C10 H10 . 0.9300 ?
    C11 C12 . 1.377(4) ?
    C11 H11 . 0.9300 ?
    C12 C13 . 1.382(4) ?
    C12 H12 . 0.9300 ?
    C13 H13 . 0.9300 ?
loop_
    _geom_angle_atom_site_label_1
    _geom_angle_atom_site_label_2
    _geom_angle_atom_site_label_3
    _geom_angle_site_symmetry_1
    _geom_angle_site_symmetry_3
    _geom_angle
    _geom_angle_publ_flag
    C1 O1 H1 . . 109.5 ?
    O1 C1 C6 . . 118.1(3) ?
    O1 C1 C2 . . 121.8(3) ?
    C6 C1 C2 . . 120.1(3) ?
    C3 C2 C1 . . 118.4(2) ?
    C3 C2 C7 . . 121.4(2) ?
    C1 C2 C7 . . 120.0(2) ?
    C4 C3 C2 . . 120.1(2) ?
    C4 C3 H3 . . 119.9 ?
    C2 C3 H3 . . 119.9 ?
    C3 C4 C5 . . 121.1(3) ?
    C3 C4 Br1 . . 119.5(2) ?
    C5 C4 Br1 . . 119.4(2) ?
    C6 C5 C4 . . 119.4(3) ?
    C6 C5 H5 . . 120.3 ?
    C4 C5 H5 . . 120.3 ?
    C5 C6 C1 . . 120.8(3) ?
    C5 C6 H6 . . 119.6 ?
    C1 C6 H6 . . 119.6 ?
    O2 C7 C2 . . 121.0(2) ?
    O2 C7 C8 . . 118.0(2) ?
    C2 C7 C8 . . 121.0(2) ?
    C9 C8 C13 . . 119.6(3) ?
    C9 C8 C7 . . 118.6(2) ?
    C13 C8 C7 . . 121.6(2) ?
    C10 C9 C8 . . 120.0(3) ?
    C10 C9 H9 . . 120.0 ?
    C8 C9 H9 . . 120.0 ?
    C11 C10 C9 . . 120.3(3) ?
    C11 C10 H10 . . 119.9 ?
    C9 C10 H10 . . 119.9 ?
    C10 C11 C12 . . 120.1(3) ?
    C10 C11 H11 . . 120.0 ?
    C12 C11 H11 . . 120.0 ?
    C11 C12 C13 . . 120.6(3) ?
    C11 C12 H12 . . 119.7 ?
    C13 C12 H12 . . 119.7 ?
    C12 C13 C8 . . 119.4(3) ?
    C12 C13 H13 . . 120.3 ?
    C8 C13 H13 . . 120.3 ?
loop_
    _geom_hbond_atom_site_label_D
    _geom_hbond_atom_site_label_H
    _geom_hbond_atom_site_label_A
    _geom_hbond_site_symmetry_A
    _geom_hbond_distance_DH
    _geom_hbond_distance_HA
    _geom_hbond_distance_DA
    _geom_hbond_angle_DHA
    _geom_hbond_publ_flag
    O1 H1 O2 . 0.82 1.85 2.569(3) 146 yes
    C3 H3 O1 4_565 0.93 2.60 3.488(3) 160 yes
    C12 H12 Cg1 2_545 0.93 2.93 3.596(3) 130 yes
data_global
_journal_date_recd_electronic     2008-11-22
_journal_date_accepted     2008-11-25
_journal_name_full     'Acta Crystallographica, Section E'
_journal_year     2008
_journal_volume     64
_journal_issue     12
_journal_page_first     o2486
_journal_page_last     o2486
_journal_paper_category     QO
_journal_coeditor_code     AT2684
_publ_contact_author_name     'Mr. Chang-You Ji'
_publ_contact_author_address
; College of Environment and Chemical Engineering
  Xi'an Polytechnic University,
  710048 Xi'an,Shaanxi
  People's Republic of China
;
_publ_contact_author_email     jichangyou789456@126.com
_publ_contact_author_fax     '+86 29 87411235'
_publ_contact_author_phone     '+86 29 87411235'
_publ_section_title
;
(5-Bromo-2-hydroxyphenyl)(phenyl)methanone
;
loop_
    _publ_author_name
    _publ_author_footnote
    _publ_author_address
    'Chang-Zheng Zheng' .
;
College of Environmental and Chemical Engineering
Xi'an Polytechnic University,
710048 Xi'an, Shaanxi,
People's Republic of China
;
    'Chang-You Ji' .
;
College of Environmental and Chemical Engineering
Xi'an Polytechnic University,
710048 Xi'an, Shaanxi,
People's Republic of China
;
    'Xiu-Li Chang' .
;
Department of Materials Science and Chemical Engineering
Sichuan University of Science and Engineering ,
643000 Zigong, Sichuan,
People's Republic of China
;
    'Li-Qin Zhang' .
;
College of Environmental and Chemical Engineering
Xi'an Polytechnic University,
710048 Xi'an, Shaanxi,
People's Republic of China
;
_publ_section_synopsis     .
