# Supplementary material for: (5-Bromo-2-hydroxy­phen­yl)(phen­yl)methanone
Source: Acta Crystallogr Sect E Struct Rep Online. 2008 Nov 29;64(Pt 12):o2486. doi: 10.1107/S160053680803969X (PMC2960004; doi:10.1107/S160053680803969X)
Supplement: Supplementary file 2 [file e-64-o2486-Isup2.hkl]

# 
# h,k,l, Fc-squared, Fo-squared, sigma(Fo-squared) and status flag 
# 
data_I
_shelx_title ' 123 in P2(1)/c' 
_shelx_refln_list_code          4 
_shelx_F_calc_maximum      195.99 
_exptl_crystal_F_000       552.00 
_reflns_d_resolution_high  0.8394 
 
loop_ 
 _symmetry_equiv_pos_as_xyz 
 'x, y, z' 
 '-x, y+1/2, -z+1/2' 
 '-x, -y, -z' 
 'x, -y-1/2, z-1/2' 
 
_cell_length_a    15.9510 
_cell_length_b     5.8956 
_cell_length_c    12.1260 
_cell_angle_alpha  90.000 
_cell_angle_beta  106.166 
_cell_angle_gamma  90.000 
 
_shelx_F_squared_multiplier     1.000 
 
loop_ 
 _refln_index_h 
 _refln_index_k 
 _refln_index_l 
 _refln_F_squared_calc 
 _refln_F_squared_meas 
 _refln_F_squared_sigma 
 _refln_observed_status 
   2   0   0      373.76      411.39     13.39 o 
   3   0   0       21.67       41.55      6.80 o 
   4   0   0    11363.99    11435.33    203.48 o 
   5   0   0     3348.61     3425.64     63.41 o 
   6   0   0     9818.40     9726.55    174.71 o 
   7   0   0     9317.19     9288.83    167.90 o 
   8   0   0     6017.73     6011.94    111.07 o 
   9   0   0      318.14      387.31     13.47 o 
  10   0   0     1158.14     1304.47     30.25 o 
  11   0   0      630.06      653.78     52.97 o 
  12   0   0      615.80      577.58     52.96 o 
  13   0   0     1065.97     1060.27     28.44 o 
  14   0   0     1213.45     1269.44     70.80 o 
  15   0   0      248.86      295.26     23.44 o 
  16   0   0       60.78       74.39     12.92 o 
  17   0   0       91.53      103.91     15.80 o 
  18   0   0      111.53      157.27     27.16 o 
   1   1   0      673.49      690.79     19.30 o 
   2   1   0    10652.76    10122.97    217.37 o 
   3   1   0     6234.52     6305.75     80.09 o 
   4   1   0    26048.72    24770.83    353.27 o 
   5   1   0     3447.66     3383.27     42.99 o 
   6   1   0       21.36       15.44      2.44 o 
   7   1   0      217.87      235.68      6.24 o 
   8   1   0     1610.84     1622.60     81.00 o 
   9   1   0     3414.83     3322.34     45.41 o 
  10   1   0     3965.85     3931.58     53.44 o 
  11   1   0     1754.89     1768.52     27.03 o 
  12   1   0      980.32      971.35     29.92 o 
  13   1   0       92.19      106.76      8.92 o 
  14   1   0      368.20      378.18     18.13 o 
  15   1   0      684.49      706.47     20.25 o 
  16   1   0      549.88      568.97     18.97 o 
  17   1   0      298.19      351.01     24.90 o 
  18   1   0       73.12       74.87     16.04 o 
   0   2   0     2626.26     2507.41    120.38 o 
   1   2   0     6543.21     6163.87    113.38 o 
   2   2   0     5238.13     5129.77     66.52 o 
   3   2   0       41.96       58.02      2.93 o 
   4   2   0      183.57      154.58      4.48 o 
   5   2   0     2762.51     2713.54     32.40 o 
   6   2   0     5234.22     5163.51     59.68 o 
   7   2   0     2828.18     2712.03     32.88 o 
   8   2   0     2369.55     2358.39     29.31 o 
   9   2   0      387.65      365.75      7.76 o 
  10   2   0       47.13       37.57      4.76 o 
  11   2   0      560.34      561.33     13.68 o 
  12   2   0     1242.14     1268.53     22.63 o 
  13   2   0     1232.45     1224.02     43.11 o 
  14   2   0      690.83      666.14     23.36 o 
  15   2   0      116.56      128.74     13.24 o 
  16   2   0       74.82       78.42     28.12 o 
  17   2   0       45.88       39.87     14.68 o 
   1   3   0      643.27      640.28     11.30 o 
   2   3   0     1899.17     1842.23     26.37 o 
   3   3   0     4712.46     4658.40     70.96 o 
   4   3   0     2918.75     2909.33     39.69 o 
   5   3   0     1507.96     1416.30     26.13 o 
   6   3   0      637.67      617.30     11.80 o 
   7   3   0       98.03      107.83      6.72 o 
   8   3   0      298.96      302.18      8.36 o 
   9   3   0     2486.44     2490.54     35.17 o 
  10   3   0     3063.72     2898.13     47.14 o 
  11   3   0      765.25      722.88     17.00 o 
  12   3   0       50.88       54.17      7.21 o 
  13   3   0        7.33        3.61      9.07 o 
  14   3   0       43.29       46.55     10.80 o 
  15   3   0      281.34      293.45     27.93 o 
  16   3   0      309.16      354.24     25.58 o 
   0   4   0     2234.03     2085.48     42.89 o 
   1   4   0     2695.51     2636.81     43.18 o 
   2   4   0     1089.81     1093.55     21.51 o 
   3   4   0       78.44       94.33      6.67 o 
   4   4   0      199.08      225.35      9.51 o 
   5   4   0      701.26      731.30     17.02 o 
   6   4   0     2506.58     2489.21     39.39 o 
   7   4   0     1762.19     1722.94     26.34 o 
   8   4   0      111.19      123.42      6.65 o 
   9   4   0        9.46        0.54      5.93 o 
  10   4   0       25.44       24.07      6.93 o 
  11   4   0       67.33       91.59      8.44 o 
  12   4   0      213.27      235.35     13.15 o 
  13   4   0      435.75      427.36     14.89 o 
  14   4   0      395.66      373.20     31.58 o 
  15   4   0       59.10       80.17     20.96 o 
   1   5   0      256.96      260.27     14.16 o 
   2   5   0      574.29      594.63     30.02 o 
   3   5   0      891.90      892.96     32.41 o 
   4   5   0      489.11      502.80     14.91 o 
   5   5   0       26.93       29.92      6.77 o 
   6   5   0      322.30      305.96     10.92 o 
   7   5   0        0.04       -1.79      5.76 o 
   8   5   0      317.19      317.66     11.63 o 
   9   5   0       63.39       76.51     27.67 o 
  10   5   0      226.89      218.08     14.39 o 
  11   5   0      271.76      250.02     21.03 o 
  12   5   0       36.82       38.00     11.47 o 
   0   6   0      141.46      184.59     19.45 o 
   1   6   0      121.67      137.06     12.99 o 
   2   6   0       94.05       97.14     11.97 o 
   3   6   0        3.01        4.53      9.67 o 
   4   6   0       42.00       40.06     10.75 o 
   5   6   0       93.01       95.11     12.29 o 
   6   6   0      201.41      199.89     15.47 o 
   7   6   0        9.78       24.11     10.96 o 
   8   6   0      390.21      347.77     28.22 o 
   9   6   0       69.89       43.09     19.79 o 
   1   7   0        0.74      -10.05     11.82 o 
 -18   1   1       18.70       28.60     11.76 o 
 -17   1   1       46.59       20.20     10.10 o 
 -16   1   1       46.96       58.18     10.23 o 
 -15   1   1       13.77        5.67      8.17 o 
 -14   1   1       16.45       17.66      7.98 o 
 -13   1   1      535.69      578.08     16.76 o 
 -12   1   1      186.31      195.34      8.66 o 
 -11   1   1       13.02        1.48      4.31 o 
 -10   1   1        2.74        4.30      3.85 o 
  -9   1   1      251.52      272.52      7.33 o 
  -8   1   1     1219.14     1247.57     18.74 o 
  -7   1   1      206.31      197.80      5.42 o 
  -6   1   1      533.50      541.66      9.20 o 
  -5   1   1     7027.43     7419.68     94.27 o 
  -4   1   1    11246.50    11300.73    142.20 o 
  -3   1   1     7703.45     7966.76    101.10 o 
  -2   1   1     1443.87     1558.91     20.74 o 
  -1   1   1        5.94       15.37      3.04 o 
   0   1   1      515.51      541.18      9.54 o 
   1   1   1      320.82      377.19     13.21 o 
   2   1   1      361.82      372.18     19.10 o 
   3   1   1        6.63        5.62      2.55 o 
   4   1   1      812.46      843.49     28.26 o 
   5   1   1        2.75        5.78      1.75 o 
   6   1   1      446.16      510.12     12.26 o 
   7   1   1        9.13       14.06      2.59 o 
   8   1   1      677.51      703.50     18.51 o 
   9   1   1        8.55       12.99      3.48 o 
  10   1   1       19.20       12.43      4.35 o 
  11   1   1       46.43       42.36      5.65 o 
  12   1   1       40.82       33.12      5.84 o 
  13   1   1        2.78       -0.36      6.04 o 
  14   1   1      214.70      220.75     10.28 o 
  15   1   1       67.77       82.17     10.77 o 
  16   1   1       47.87       34.05     12.39 o 
  17   1   1       16.93       28.20     12.74 o 
 -17   2   1      147.86      149.99     18.24 o 
 -16   2   1        9.73        6.64     11.07 o 
 -15   2   1       61.84       40.66     15.56 o 
 -14   2   1      148.99      173.87     12.56 o 
 -13   2   1       89.79      105.73      7.10 o 
 -12   2   1        4.48        3.84      4.91 o 
 -11   2   1       67.51       72.83      5.52 o 
 -10   2   1      507.33      531.30      9.83 o 
  -9   2   1      572.80      538.04      9.46 o 
  -8   2   1       61.37       66.37      3.60 o 
  -7   2   1       45.08       53.94      3.25 o 
  -6   2   1      184.03      193.88      4.88 o 
  -5   2   1      256.14      308.03      5.88 o 
  -4   2   1      762.42      723.05      8.77 o 
  -3   2   1     1351.40     1367.62     19.58 o 
  -2   2   1      109.62      100.58      4.34 o 
  -1   2   1     1627.73     1645.82     23.06 o 
   0   2   1      139.60      158.16      4.71 o 
   1   2   1      168.29      171.16      4.45 o 
   2   2   1      683.75      672.74     16.01 o 
   3   2   1      527.19      487.85     15.50 o 
   4   2   1      598.40      573.75     21.93 o 
   5   2   1      834.39      903.64     21.93 o 
   6   2   1        0.98       -4.12      2.75 o 
   7   2   1       15.03       13.21      3.02 o 
   8   2   1      475.53      467.78      9.95 o 
   9   2   1     1226.17     1238.09     20.14 o 
  10   2   1      249.87      247.66     12.85 o 
  11   2   1       18.22       27.99      7.63 o 
  12   2   1       54.83       67.04      9.68 o 
  13   2   1       95.22      106.26     12.13 o 
  14   2   1      104.62       83.94     11.83 o 
  15   2   1        8.58       37.26     11.11 o 
  16   2   1      279.17      282.93     17.46 o 
  17   2   1       22.88       28.42     12.92 o 
 -16   3   1       17.79        1.55     12.06 o 
 -15   3   1       41.75       38.79     11.16 o 
 -14   3   1        4.29        6.90     11.60 o 
 -13   3   1       94.45      105.31      9.30 o 
 -12   3   1      154.09      191.11      9.64 o 
 -11   3   1       84.56       76.79     12.53 o 
 -10   3   1      650.86      638.12     12.98 o 
  -9   3   1      100.87      104.53      5.89 o 
  -8   3   1      384.46      360.49      9.05 o 
  -7   3   1      317.83      279.47      6.71 o 
  -6   3   1     1198.27     1166.88     16.15 o 
  -5   3   1      847.83      840.88     12.46 o 
  -4   3   1      572.05      541.50      9.28 o 
  -3   3   1      393.93      460.04      9.39 o 
  -2   3   1      525.87      497.67      9.73 o 
  -1   3   1      732.26      725.53     12.53 o 
   0   3   1     3909.32     4039.63     53.81 o 
   1   3   1     1698.45     1654.02     31.01 o 
   2   3   1       11.06       24.04      4.97 o 
   3   3   1      512.93      531.78     12.81 o 
   4   3   1      534.64      600.37     13.70 o 
   5   3   1     1676.08     1669.94     24.55 o 
   6   3   1      361.64      333.08     10.25 o 
   7   3   1      875.74      870.27     15.10 o 
   8   3   1       92.54       84.87      5.47 o 
   9   3   1        5.53        0.17      4.76 o 
  10   3   1        3.44        5.13      5.31 o 
  11   3   1      201.64      191.44      9.40 o 
  12   3   1      481.50      450.79     18.16 o 
  13   3   1      255.31      226.84     14.30 o 
  14   3   1       84.98       75.56     11.84 o 
  15   3   1        4.34        7.14     10.85 o 
  16   3   1       13.98       -4.72     20.41 o 
 -15   4   1      193.65      180.40     23.13 o 
 -14   4   1      235.54      228.76     39.58 o 
 -13   4   1       56.50       41.99     18.00 o 
 -12   4   1        0.67       -2.70      9.35 o 
 -11   4   1      172.00      178.57     10.28 o 
 -10   4   1      903.98      861.61     16.75 o 
  -9   4   1      108.65      127.23      8.01 o 
  -8   4   1       65.19       85.20      7.44 o 
  -7   4   1      109.01      110.35      6.22 o 
  -6   4   1      164.90      181.62      7.12 o 
  -5   4   1       30.53       31.02      5.86 o 
  -4   4   1     1092.40     1130.41     22.03 o 
  -3   4   1     1715.53     1699.42     30.17 o 
  -2   4   1     1097.84     1066.34     17.80 o 
  -1   4   1      127.67      121.61      5.60 o 
   0   4   1       18.39       19.70      5.17 o 
   1   4   1       77.66       74.83      7.90 o 
   2   4   1      382.76      365.56     11.69 o 
   3   4   1     1436.25     1487.57     40.05 o 
   4   4   1     1929.39     1930.75     38.28 o 
   5   4   1      620.33      608.13     23.74 o 
   6   4   1      343.85      364.08     10.20 o 
   7   4   1      629.76      642.28     13.73 o 
   8   4   1      156.36      160.11      8.95 o 
   9   4   1      668.17      646.07     16.35 o 
  10   4   1       81.36       82.80     10.31 o 
  11   4   1       19.69       24.90      7.38 o 
  12   4   1       12.27        8.39      7.73 o 
  13   4   1       40.95       51.34     16.28 o 
  14   4   1       51.45       59.59     12.40 o 
 -13   5   1      120.96      121.66     14.27 o 
 -12   5   1      412.72      411.14     26.39 o 
 -11   5   1      159.31      178.23     14.06 o 
 -10   5   1       86.45       82.70     11.96 o 
  -9   5   1        0.40        6.98      7.08 o 
  -8   5   1      154.48      166.06     10.19 o 
  -7   5   1     1331.50     1338.68     26.79 o 
  -6   5   1     1053.83      989.54     21.88 o 
  -5   5   1       91.38      101.14     10.75 o 
  -4   5   1        8.61        2.23     15.18 o 
  -3   5   1        6.55       -4.27     10.46 o 
  -2   5   1       80.63       97.73     10.54 o 
  -1   5   1     1048.99     1135.89     29.04 o 
   0   5   1      586.03      643.14     21.15 o 
   1   5   1      760.89      771.25     23.67 o 
   2   5   1      202.66      256.68     14.26 o 
   3   5   1      679.35      696.07     18.18 o 
   4   5   1       54.83       54.87     11.68 o 
   5   5   1       12.22       25.34      8.07 o 
   6   5   1      301.66      317.62     10.89 o 
   7   5   1      672.16      654.51     19.99 o 
   8   5   1      141.76      136.94      9.83 o 
   9   5   1        8.13        6.20      7.60 o 
  10   5   1       15.31       31.37      8.89 o 
  11   5   1      312.63      328.43     22.74 o 
  12   5   1       86.28       98.41     10.80 o 
  -9   6   1      293.05      298.59     27.06 o 
  -8   6   1      189.90      212.32     17.09 o 
  -7   6   1       18.65       36.77     11.22 o 
  -6   6   1        4.79       -9.90     18.43 o 
  -5   6   1      241.68      286.36     32.15 o 
  -4   6   1      265.64      294.51     16.79 o 
  -3   6   1      514.30      535.98     21.79 o 
  -2   6   1      311.46      336.22     17.23 o 
  -1   6   1        4.20       17.61     11.12 o 
   0   6   1        9.88       -0.39     10.32 o 
   1   6   1       17.27       11.94     11.07 o 
   2   6   1      133.01      159.42     13.66 o 
   3   6   1      921.81      984.96     28.69 o 
   4   6   1      273.98      279.20     16.27 o 
   5   6   1       34.22       27.28     11.98 o 
   6   6   1      132.28      130.01     15.02 o 
   7   6   1      124.39      127.73     22.06 o 
   8   6   1      154.58      173.37     23.23 o 
   9   6   1      104.69      119.09     20.17 o 
  -1   7   1      161.38      203.69     17.14 o 
   0   7   1      269.27      281.94     18.15 o 
 -18   0   2      302.96      352.76     32.03 o 
 -17   0   2       48.77       67.81     21.41 o 
 -16   0   2       54.74       80.20     20.14 o 
 -15   0   2      316.94      316.94     24.71 o 
 -14   0   2      888.47      863.59     39.47 o 
 -13   0   2     3478.41     3439.86    103.50 o 
 -12   0   2      907.92      852.53     22.88 o 
 -11   0   2      340.81      352.35     13.22 o 
 -10   0   2       73.59       90.60     15.76 o 
  -9   0   2      706.12      709.47     17.74 o 
  -8   0   2     5288.79     5380.20     98.85 o 
  -7   0   2     1831.59     1943.07     56.33 o 
  -6   0   2     4588.78     4620.91    124.94 o 
  -5   0   2    21264.53    21423.19    561.66 o 
  -4   0   2     8394.07     8360.16    221.04 o 
  -3   0   2      339.37      375.09     12.73 o 
  -2   0   2      840.85      985.87     18.03 o 
  -1   0   2     5866.11     5907.08    156.22 o 
   0   0   2     8717.82     8557.42    226.10 o 
   1   0   2    28184.50    23954.52    627.65 o 
   2   0   2     4016.16     3921.53     70.88 o 
   3   0   2     1885.98     1893.84     36.06 o 
   4   0   2     3178.18     3253.23     65.46 o 
   5   0   2     4046.83     3808.85    308.92 o 
   6   0   2     5188.65     5019.36    308.34 o 
   7   0   2     4223.36     4081.25    131.24 o 
   8   0   2     4672.23     4499.45     85.91 o 
   9   0   2     1908.57     1893.61     79.00 o 
  10   0   2     1412.08     1447.30     33.70 o 
  11   0   2      766.97      749.12     22.15 o 
  12   0   2     1163.72     1194.71     31.12 o 
  13   0   2     1515.89     1601.48     55.52 o 
  14   0   2      570.31      609.97     29.11 o 
  15   0   2       62.27       92.63     12.60 o 
  16   0   2        8.05        8.94     11.05 o 
  17   0   2        4.03       25.04     13.28 o 
 -18   1   2      153.90      146.22     13.27 o 
 -17   1   2      694.85      713.55     24.57 o 
 -16   1   2      534.73      548.78     18.22 o 
 -15   1   2      489.73      478.22     16.56 o 
 -14   1   2      122.68      142.06     12.20 o 
 -13   1   2       17.24       22.71      6.94 o 
 -12   1   2      436.55      407.04     10.54 o 
 -11   1   2     1971.94     2004.65     29.55 o 
 -10   1   2     3015.92     3028.04     41.61 o 
  -9   1   2     5026.46     5031.28     66.02 o 
  -8   1   2      388.61      377.13      7.97 o 
  -7   1   2     1463.06     1508.09     21.41 o 
  -6   1   2      140.74      134.29      4.15 o 
  -5   1   2      518.45      466.87      7.80 o 
  -4   1   2    10079.33    10003.85    121.59 o 
  -3   1   2    38410.66    32406.18   1192.22 o 
  -2   1   2     4476.73     4419.29     56.64 o 
  -1   1   2     4100.35     4219.78     54.16 o 
   0   1   2      556.85      596.69      7.41 o 
   1   1   2     4308.63     4503.23     67.92 o 
   2   1   2     7852.17     7266.70     92.42 o 
   3   1   2    10681.97    10259.88    114.84 o 
   4   1   2    12631.89    12430.19    234.38 o 
   5   1   2     2109.54     1906.85     23.44 o 
   6   1   2      390.60      463.22      7.81 o 
   7   1   2      165.03      177.60      4.83 o 
   8   1   2     2686.04     2686.99     65.99 o 
   9   1   2     2057.13     1908.30     43.49 o 
  10   1   2     1930.40     1851.29     34.57 o 
  11   1   2     1117.52     1115.71     20.26 o 
  12   1   2      194.17      206.30      9.36 o 
  13   1   2        1.40        8.67      6.43 o 
  14   1   2      246.06      228.67     13.47 o 
  15   1   2      123.90      126.30     10.67 o 
  16   1   2      712.18      693.64     25.02 o 
  17   1   2      378.40      419.60     21.62 o 
 -18   2   2       76.68       79.63     14.92 o 
 -17   2   2      140.73      130.29     14.78 o 
 -16   2   2       29.45       26.15     23.94 o 
 -15   2   2      112.82       89.96     14.85 o 
 -14   2   2     1051.08     1019.88     19.59 o 
 -13   2   2     2092.92     2123.30     32.41 o 
 -12   2   2     1404.26     1381.54     19.81 o 
 -11   2   2     1092.74     1099.65     16.35 o 
 -10   2   2        5.63        0.95      3.79 o 
  -9   2   2       19.30       11.51      4.47 o 
  -8   2   2     3224.00     2988.04     36.01 o 
  -7   2   2    15027.00    14593.63    163.93 o 
  -6   2   2     5718.91     5654.05     64.87 o 
  -5   2   2     2030.01     2004.38     21.47 o 
  -4   2   2       30.13       55.18      2.42 o 
  -3   2   2     1216.46     1322.63     18.97 o 
  -2   2   2     3079.12     3025.79     40.17 o 
  -1   2   2     6510.64     6442.78     82.97 o 
   0   2   2    11353.45    11082.28    141.16 o 
   1   2   2     2956.78     2888.80     46.67 o 
   2   2   2     1078.29     1053.64     18.63 o 
   3   2   2       34.65       52.23      7.37 o 
   4   2   2      526.50      543.58      8.41 o 
   5   2   2      638.90      545.06     25.81 o 
   6   2   2     6896.28     6553.49    130.16 o 
   7   2   2     4471.36     4471.04     52.75 o 
   8   2   2     1435.66     1415.23     22.06 o 
   9   2   2       20.59       26.09      4.24 o 
  10   2   2       26.05       18.89      7.70 o 
  11   2   2      206.58      213.58     13.37 o 
  12   2   2     1762.39     1751.37     63.19 o 
  13   2   2      782.55      801.78     38.95 o 
  14   2   2      689.19      693.21     23.44 o 
  15   2   2       35.98       33.05     11.93 o 
  16   2   2      140.68      131.07     15.41 o 
 -17   3   2      216.98      216.05     27.19 o 
 -16   3   2      280.66      333.05     31.12 o 
 -15   3   2      269.70      269.99     25.95 o 
 -14   3   2        3.08       11.72      7.40 o 
 -13   3   2       14.31        4.70      8.55 o 
 -12   3   2       16.12        9.76      5.99 o 
 -11   3   2      506.04      466.37     11.72 o 
 -10   3   2     2425.83     2264.81     32.53 o 
  -9   3   2     2362.93     2279.57     29.07 o 
  -8   3   2      559.22      531.15      9.75 o 
  -7   3   2       19.94       25.01      4.40 o 
  -6   3   2      406.79      376.39      7.50 o 
  -5   3   2     1477.18     1423.82     16.49 o 
  -4   3   2     2729.24     2573.37     35.88 o 
  -3   3   2     3104.73     3063.03     41.96 o 
  -2   3   2     6315.57     6369.71     83.28 o 
  -1   3   2      841.30      838.09     14.06 o 
   0   3   2      665.29      768.50     13.12 o 
   1   3   2      805.87      775.00     16.02 o 
   2   3   2     3447.91     3256.62     51.39 o 
   3   3   2     2179.21     2052.23     34.35 o 
   4   3   2     2834.47     2717.47     79.19 o 
   5   3   2      829.17      799.07     15.48 o 
   6   3   2      364.02      342.09      8.87 o 
   7   3   2       40.63       41.32      5.55 o 
   8   3   2      683.93      665.20     15.45 o 
   9   3   2      764.70      753.66     16.89 o 
  10   3   2     2198.86     2213.02     37.95 o 
  11   3   2      404.32      401.53     16.52 o 
  12   3   2      100.90      116.99     15.92 o 
  13   3   2       11.76        7.54      9.90 o 
  14   3   2       29.94       -2.34     10.57 o 
  15   3   2      157.70      163.72     15.77 o 
 -15   4   2      112.66       97.48     13.76 o 
 -14   4   2      287.27      283.12     23.53 o 
 -13   4   2      436.66      415.90     19.80 o 
 -12   4   2      386.98      356.80     18.08 o 
 -11   4   2       26.91       41.48      7.79 o 
 -10   4   2      185.50      162.17      9.72 o 
  -9   4   2      343.39      297.40     11.99 o 
  -8   4   2      147.96      133.38      8.33 o 
  -7   4   2      534.05      515.88     14.48 o 
  -6   4   2     2142.56     2030.82     29.79 o 
  -5   4   2      251.62      237.05     15.48 o 
  -4   4   2      189.06      208.27      7.36 o 
  -3   4   2       52.46       64.53      5.01 o 
  -2   4   2     2258.45     2297.27     33.26 o 
  -1   4   2      383.05      362.04     11.99 o 
   0   4   2      905.09      879.55     18.81 o 
   1   4   2     2621.58     2628.65     43.64 o 
   2   4   2      986.17      978.03     20.53 o 
   3   4   2       43.92       41.76      6.17 o 
   4   4   2      178.84      180.02      9.01 o 
   5   4   2      497.72      510.63     14.41 o 
   6   4   2     1588.07     1597.78     34.35 o 
   7   4   2      926.93      916.85     20.05 o 
   8   4   2      496.05      513.98     17.55 o 
   9   4   2       96.71       94.03      8.42 o 
  10   4   2        5.42       18.80      7.27 o 
  11   4   2       82.18       91.77      8.90 o 
  12   4   2      215.97      223.48     19.76 o 
  13   4   2      264.34      277.90     29.94 o 
  14   4   2      270.03      271.24     17.58 o 
 -13   5   2       24.80        8.25     10.89 o 
 -12   5   2      220.01      242.33     16.23 o 
 -11   5   2      323.53      314.52     19.05 o 
 -10   5   2      164.19      153.54     13.90 o 
  -9   5   2      161.84      138.80     12.90 o 
  -8   5   2      109.93      103.43      9.06 o 
  -7   5   2        5.88        9.59      9.40 o 
  -6   5   2       79.64       86.59     10.44 o 
  -5   5   2      261.35      246.00     21.12 o 
  -4   5   2      866.16      867.09     25.41 o 
  -3   5   2      498.36      505.25     19.45 o 
  -2   5   2      553.63      548.49     20.07 o 
  -1   5   2       57.17       49.47     10.34 o 
   0   5   2       32.25       27.25      9.81 o 
   1   5   2      132.93      126.64     11.51 o 
   2   5   2     1247.36     1255.52     25.83 o 
   3   5   2     1602.95     1691.36     32.18 o 
   4   5   2      201.69      229.07     11.22 o 
   5   5   2      380.23      390.83     14.29 o 
   6   5   2        1.18       -2.49      6.05 o 
   7   5   2      104.72      111.32      9.90 o 
   8   5   2       39.24       45.55      8.79 o 
   9   5   2      115.36      100.94      9.69 o 
  10   5   2      306.60      315.19     18.07 o 
  11   5   2      198.91      222.95     12.70 o 
  -9   6   2      111.67      109.84     13.39 o 
  -8   6   2      183.72      175.18     15.08 o 
  -7   6   2      324.81      311.76     17.03 o 
  -6   6   2       44.82       71.87     12.38 o 
  -5   6   2       40.99       39.59     11.54 o 
  -4   6   2        7.73        1.06     20.81 o 
  -3   6   2        9.41        6.37     10.71 o 
  -2   6   2       67.10       79.17     12.06 o 
  -1   6   2      197.73      219.43     21.55 o 
   0   6   2      833.21      862.27     27.43 o 
   1   6   2       84.16       87.20     12.40 o 
   2   6   2      100.41       96.06     13.17 o 
   3   6   2       97.25       73.02     12.30 o 
   4   6   2       24.67       34.79     11.10 o 
   5   6   2       34.94       21.19     11.55 o 
   6   6   2       26.32       25.44     12.08 o 
   7   6   2      290.24      288.47     17.33 o 
   8   6   2      120.86      124.19     11.90 o 
 -18   1   3        5.82        9.06     17.76 o 
 -17   1   3        9.73       24.40     13.99 o 
 -16   1   3       31.70       15.66     12.59 o 
 -15   1   3      108.53       90.46      9.80 o 
 -14   1   3        1.46       -0.47      6.86 o 
 -13   1   3      355.08      352.28     12.70 o 
 -12   1   3        1.08       15.00     13.40 o 
 -11   1   3      293.39      300.27      8.73 o 
 -10   1   3      830.60      826.99     14.37 o 
  -9   1   3      919.70      976.88     16.19 o 
  -8   1   3      422.06      451.65      9.05 o 
  -7   1   3       27.82       33.18      2.95 o 
  -6   1   3     2224.40     2441.42     32.79 o 
  -5   1   3     1507.07     1564.90     18.55 o 
  -4   1   3     2959.26     3045.05     38.53 o 
  -3   1   3     3536.79     3710.03     56.39 o 
  -2   1   3      717.36      751.84     13.03 o 
  -1   1   3      330.72      346.70      6.66 o 
   0   1   3      495.53      521.10      9.25 o 
   1   1   3      191.41      211.44      4.09 o 
   2   1   3      572.86      567.17      8.06 o 
   3   1   3     1708.87     1743.60     21.25 o 
   4   1   3      113.05      103.62      3.73 o 
   5   1   3     3071.00     3131.97     37.06 o 
   6   1   3      310.51      287.37      6.28 o 
   7   1   3      164.21      199.14      5.38 o 
   8   1   3       14.28        9.96      3.88 o 
   9   1   3      118.41      122.12      8.61 o 
  10   1   3      103.78      102.92      6.47 o 
  11   1   3        5.73        3.85      5.47 o 
  12   1   3       72.63       77.72      7.38 o 
  13   1   3      680.49      678.70     25.73 o 
  14   1   3       15.77        8.62      8.23 o 
  15   1   3       34.52       28.82      9.52 o 
  16   1   3       21.36       24.00      9.42 o 
 -18   2   3        9.31       42.13     21.96 o 
 -17   2   3       84.81       72.25     21.65 o 
 -16   2   3       47.01       59.69     21.23 o 
 -15   2   3        4.08        6.51      6.67 o 
 -14   2   3        6.23        5.36      6.06 o 
 -13   2   3      140.92      145.70      6.56 o 
 -12   2   3      307.03      304.02      8.47 o 
 -11   2   3      297.17      279.03      7.71 o 
 -10   2   3      135.90      154.56      5.47 o 
  -9   2   3     1973.07     1939.41     24.84 o 
  -8   2   3     1420.26     1437.79     18.95 o 
  -7   2   3     1563.80     1708.57     21.71 o 
  -6   2   3       37.31       47.98      2.50 o 
  -5   2   3        6.13        2.32      1.73 o 
  -4   2   3      720.64      764.92     12.33 o 
  -3   2   3     1485.07     1608.96     22.70 o 
  -2   2   3      860.83      880.99     13.47 o 
  -1   2   3       43.00       49.78      2.68 o 
   0   2   3        4.79        7.48      1.87 o 
   1   2   3     2971.81     3096.65     41.34 o 
   2   2   3      206.00      187.47      6.59 o 
   3   2   3       76.76      140.53      4.21 o 
   4   2   3      436.60      370.52      6.67 o 
   5   2   3        4.87        3.69      2.43 o 
   6   2   3        0.01        3.62      2.97 o 
   7   2   3      306.64      321.69      9.13 o 
   8   2   3      199.29      186.16      8.33 o 
   9   2   3      715.99      710.81     21.17 o 
  10   2   3       20.88       20.27      8.57 o 
  11   2   3      282.97      272.01     44.35 o 
  12   2   3       30.64       38.90     11.19 o 
  13   2   3       84.24       89.29     14.08 o 
  14   2   3        8.21       -3.46     19.48 o 
  15   2   3       62.31       62.50     12.77 o 
 -17   3   3       71.98       71.84     21.75 o 
 -16   3   3        3.63        1.72     19.00 o 
 -15   3   3        5.13        0.62     10.44 o 
 -14   3   3      221.39      220.09     19.72 o 
 -13   3   3      992.15      916.35     26.27 o 
 -12   3   3      174.86      187.30     16.76 o 
 -11   3   3      124.44      100.83      8.00 o 
 -10   3   3        1.15       -2.05      4.57 o 
  -9   3   3        0.64        4.08      4.51 o 
  -8   3   3       16.50       21.96      3.88 o 
  -7   3   3      186.26      187.54      5.57 o 
  -6   3   3      800.04      813.57     10.76 o 
  -5   3   3      789.11      791.87     11.77 o 
  -4   3   3       57.00       68.21      4.32 o 
  -3   3   3       84.38       95.65      5.33 o 
  -2   3   3      270.85      343.17      8.23 o 
  -1   3   3      229.76      221.87      6.76 o 
   0   3   3     1109.83     1091.66     17.31 o 
   1   3   3     1282.65     1297.71     23.79 o 
   2   3   3      908.27     1013.52     31.32 o 
   3   3   3       62.50       73.26      8.19 o 
   4   3   3      279.73      244.09      9.37 o 
   5   3   3      357.88      325.52      8.86 o 
   6   3   3      941.46      986.15     20.52 o 
   7   3   3      518.25      471.58     12.88 o 
   8   3   3        1.54        3.07      5.50 o 
   9   3   3        3.56       -3.86      5.57 o 
  10   3   3      142.89      123.52     11.18 o 
  11   3   3      139.37      139.26     12.13 o 
  12   3   3        9.23       -5.01      9.36 o 
  13   3   3      192.74      188.21     14.98 o 
  14   3   3       52.48       69.32     13.67 o 
 -15   4   3      309.17      331.79     19.01 o 
 -14   4   3       39.64       43.72     11.96 o 
 -13   4   3       24.37       31.99     12.32 o 
 -12   4   3        0.33       -4.80      7.39 o 
 -11   4   3       62.14       66.07      8.49 o 
 -10   4   3      580.35      561.02     16.08 o 
  -9   4   3      716.27      690.95     17.52 o 
  -8   4   3      272.32      271.92     11.29 o 
  -7   4   3      153.92      156.37     14.12 o 
  -6   4   3        0.26        1.47      5.69 o 
  -5   4   3      321.74      343.57      9.94 o 
  -4   4   3      817.58      782.91     14.94 o 
  -3   4   3      603.86      643.49     13.31 o 
  -2   4   3      949.33     1018.51     25.23 o 
  -1   4   3      491.00      465.38     13.52 o 
   0   4   3       79.31       83.43      8.11 o 
   1   4   3      285.06      279.90     11.31 o 
   2   4   3      517.12      514.04     14.71 o 
   3   4   3      908.61      875.51     28.41 o 
   4   4   3      830.19      815.18     21.14 o 
   5   4   3      106.80       97.12      8.18 o 
   6   4   3        4.97        4.31     10.09 o 
   7   4   3       62.66       63.89     12.21 o 
   8   4   3      292.29      301.11     12.08 o 
   9   4   3      434.50      427.04     23.69 o 
  10   4   3      321.17      320.93     18.91 o 
  11   4   3       52.46       48.56     10.80 o 
  12   4   3        0.03       -0.49     10.20 o 
  13   4   3       35.52       25.00     12.60 o 
 -13   5   3      116.40      140.11     17.97 o 
 -12   5   3      249.35      248.82     37.21 o 
 -11   5   3      366.63      391.03     15.75 o 
 -10   5   3       12.03       21.10      8.63 o 
  -9   5   3        0.37       -7.42      7.56 o 
  -8   5   3       75.43       74.65     10.97 o 
  -7   5   3      664.76      658.05     21.74 o 
  -6   5   3      746.66      698.84     26.53 o 
  -5   5   3      122.06      132.95     11.42 o 
  -4   5   3      344.17      347.68     21.52 o 
  -3   5   3       55.71       61.99     15.88 o 
  -2   5   3      653.42      645.14     22.79 o 
  -1   5   3      348.84      375.29     17.72 o 
   0   5   3      903.36      963.41     22.19 o 
   1   5   3      798.09      785.82     21.54 o 
   2   5   3      120.67      112.44      9.43 o 
   3   5   3       22.47       24.60      8.77 o 
   4   5   3      171.29      171.03     10.52 o 
   5   5   3      163.35      179.05     10.83 o 
   6   5   3      747.73      751.95     24.66 o 
   7   5   3      379.14      418.21     15.55 o 
   8   5   3       88.45      108.45     10.59 o 
   9   5   3        8.76       -3.76      8.71 o 
  10   5   3       57.77       62.87     10.33 o 
  11   5   3      107.15       90.80     21.08 o 
  -9   6   3      212.72      227.25     16.36 o 
  -8   6   3      142.14      170.85     15.45 o 
  -7   6   3       98.79      106.17     20.55 o 
  -6   6   3       36.79       34.14     11.73 o 
  -5   6   3      129.34      123.64     13.24 o 
  -4   6   3      311.15      312.96     17.91 o 
  -3   6   3      740.43      807.96     27.16 o 
  -2   6   3      381.48      412.03     19.61 o 
  -1   6   3       85.13       76.78     11.85 o 
   0   6   3       30.66       27.38     11.23 o 
   1   6   3        2.70      -11.08     10.33 o 
   2   6   3      346.42      378.73     42.63 o 
   3   6   3      197.03      249.28     18.65 o 
   4   6   3      176.62      203.76     21.79 o 
   5   6   3       84.10      107.84     18.83 o 
   6   6   3        0.98        2.46     11.84 o 
   7   6   3       66.07       86.61     11.51 o 
 -19   0   4      496.78      483.89     36.75 o 
 -18   0   4      482.90      523.29     37.95 o 
 -17   0   4       10.19       12.98     19.45 o 
 -16   0   4        3.17      -19.00     16.73 o 
 -15   0   4      379.40      380.25     26.22 o 
 -14   0   4     1848.90     1863.04     62.93 o 
 -13   0   4     1526.28     1519.15     51.65 o 
 -12   0   4     1713.35     1816.69     58.43 o 
 -11   0   4      574.65      644.89     26.80 o 
 -10   0   4       63.93       61.75      9.81 o 
  -9   0   4     1954.94     2044.99     60.80 o 
  -8   0   4     4536.56     4335.69    119.50 o 
  -7   0   4     4255.23     4134.20    113.58 o 
  -6   0   4     3922.05     3954.99    108.56 o 
  -5   0   4     4117.94     4130.65    112.65 o 
  -4   0   4     1050.77     1023.21     19.79 o 
  -3   0   4      167.38      210.86     10.09 o 
  -2   0   4     1724.69     1799.76     51.10 o 
  -1   0   4    18893.96    18188.93    477.87 o 
   0   0   4    19012.54    18581.63    328.79 o 
   1   0   4     5378.55     5444.43     98.19 o 
   2   0   4      505.11      589.20     13.44 o 
   3   0   4      218.92      188.38      6.93 o 
   4   0   4       22.20       20.22      3.56 o 
   5   0   4    10780.31    10679.94    243.84 o 
   6   0   4     2036.65     1908.70     71.59 o 
   7   0   4     3533.93     3574.37     69.11 o 
   8   0   4     1884.64     1920.84     40.94 o 
   9   0   4      424.09      415.06     19.70 o 
  10   0   4      279.50      229.36     12.05 o 
  11   0   4      105.18       84.56      9.51 o 
  12   0   4      182.08      194.36     19.60 o 
  13   0   4      747.47      726.74     24.03 o 
  14   0   4      479.22      514.12     20.69 o 
  15   0   4       25.58       18.18     23.15 o 
  16   0   4        9.00        0.48     11.67 o 
 -18   1   4       16.65       26.66     14.29 o 
 -17   1   4      529.80      513.73     29.33 o 
 -16   1   4     1234.00     1287.93     67.42 o 
 -15   1   4      525.68      544.55     21.45 o 
 -14   1   4      309.17      327.32     18.70 o 
 -13   1   4       60.60       54.47      9.60 o 
 -12   1   4      430.72      424.19     16.81 o 
 -11   1   4     2076.57     1970.60     35.63 o 
 -10   1   4     2678.15     2693.09     44.30 o 
  -9   1   4     4952.20     5094.99     78.86 o 
  -8   1   4     2880.32     2995.64     47.80 o 
  -7   1   4      963.82     1119.52     20.10 o 
  -6   1   4      615.25      641.59     14.09 o 
  -5   1   4     1891.69     1887.07     25.21 o 
  -4   1   4     8098.33     8181.84    122.38 o 
  -3   1   4     6696.03     6674.29    100.31 o 
  -2   1   4     1550.72     1462.81     19.42 o 
  -1   1   4     3682.48     3806.41     58.03 o 
   0   1   4       68.25       84.83      2.62 o 
   1   1   4     1980.10     2003.17     23.81 o 
   2   1   4     1228.06     1193.09     13.68 o 
   3   1   4    10498.64    10402.23    117.07 o 
   4   1   4     6356.94     6251.90     71.45 o 
   5   1   4     1976.14     1993.18     24.76 o 
   6   1   4       39.79       57.34      4.91 o 
   7   1   4      482.34      485.08     11.27 o 
   8   1   4      830.34      792.55     14.91 o 
   9   1   4     2365.03     2296.00     36.08 o 
  10   1   4     1812.20     1849.39     29.36 o 
  11   1   4     1188.70     1204.86     21.81 o 
  12   1   4       51.90       50.10      7.36 o 
  13   1   4      182.83      152.69     10.48 o 
  14   1   4      170.79      167.45     11.22 o 
  15   1   4      172.59      153.29     12.33 o 
 -18   2   4       19.50       12.43     22.51 o 
 -17   2   4       10.78       12.43     12.94 o 
 -16   2   4       17.71      -15.31     10.88 o 
 -15   2   4       86.01       77.08      9.58 o 
 -14   2   4       80.77       75.22      8.87 o 
 -13   2   4     1928.33     1933.22     35.54 o 
 -12   2   4     1160.68     1171.76     20.10 o 
 -11   2   4       47.81       40.99      5.16 o 
 -10   2   4      124.54      132.63      6.88 o 
  -9   2   4      299.84      302.37      7.97 o 
  -8   2   4       60.66       53.70      5.80 o 
  -7   2   4     2899.71     2742.36     33.22 o 
  -6   2   4     9652.93     9704.02     97.23 o 
  -5   2   4     5825.19     5986.40     91.02 o 
  -4   2   4      367.73      348.02      7.60 o 
  -3   2   4      389.87      421.18     14.66 o 
  -2   2   4     4192.27     4402.02     57.75 o 
  -1   2   4     3210.04     3133.95     41.89 o 
   0   2   4     3293.07     3159.02     42.15 o 
   1   2   4    10204.38    10200.79    111.61 o 
   2   2   4     1070.91      998.02     15.40 o 
   3   2   4      122.96      148.95      5.84 o 
   4   2   4     1332.82     1320.18     17.45 o 
   5   2   4      895.51      878.69     12.96 o 
   6   2   4     2105.48     2082.08     26.42 o 
   7   2   4     2546.24     2568.75     35.74 o 
   8   2   4      597.66      595.00     14.80 o 
   9   2   4      684.05      723.73     17.18 o 
  10   2   4      108.05      111.74     12.67 o 
  11   2   4      233.42      223.42     13.75 o 
  12   2   4      338.52      367.99     19.54 o 
  13   2   4      925.12      916.63     28.23 o 
  14   2   4      464.57      489.90     21.30 o 
  15   2   4      237.72      248.45     17.71 o 
 -17   3   4      312.63      283.14     29.09 o 
 -16   3   4      209.94      223.97     16.52 o 
 -15   3   4      353.04      349.50     18.22 o 
 -14   3   4       11.76        9.74     10.29 o 
 -13   3   4       92.64       84.42      8.38 o 
 -12   3   4        5.19        8.23      5.83 o 
 -11   3   4      994.76      953.39     17.93 o 
 -10   3   4     2429.86     2265.27     33.61 o 
  -9   3   4     1993.29     1892.49     28.75 o 
  -8   3   4      180.45      169.47      7.43 o 
  -7   3   4      121.98      129.52      5.09 o 
  -6   3   4      498.38      506.79      9.21 o 
  -5   3   4     3027.96     2912.70     40.49 o 
  -4   3   4      932.91      896.22     15.30 o 
  -3   3   4     3614.69     3567.97     48.43 o 
  -2   3   4     2624.25     2633.29     36.74 o 
  -1   3   4      266.94      281.48     10.84 o 
   0   3   4      472.61      543.13     18.66 o 
   1   3   4      336.01      349.19     25.10 o 
   2   3   4     2309.90     2242.63     37.45 o 
   3   3   4     2400.60     2359.72     39.28 o 
   4   3   4      698.80      655.80     15.16 o 
   5   3   4     1331.57     1351.62     25.43 o 
   6   3   4        9.56        8.22      5.39 o 
   7   3   4        1.57       -2.26      9.38 o 
   8   3   4      426.19      492.76     14.22 o 
   9   3   4     1009.90      982.61     27.57 o 
  10   3   4      816.98      787.53     68.44 o 
  11   3   4      477.54      510.46     20.08 o 
  12   3   4        1.69       15.77     10.77 o 
  13   3   4       15.09       25.06     13.08 o 
  14   3   4      136.93      125.37     16.04 o 
 -15   4   4      282.29      256.37     17.83 o 
 -14   4   4      473.12      429.86     20.37 o 
 -13   4   4      421.72      338.81     22.02 o 
 -12   4   4      268.11      268.67     13.49 o 
 -11   4   4       97.38      102.17      9.61 o 
 -10   4   4      267.02      240.42     14.05 o 
  -9   4   4       80.70       64.25      7.55 o 
  -8   4   4      421.15      403.89     13.54 o 
  -7   4   4     2760.49     2638.47     44.61 o 
  -6   4   4      248.64      234.25     12.76 o 
  -5   4   4      571.48      556.24     12.68 o 
  -4   4   4       11.87       17.95      5.71 o 
  -3   4   4      167.12      169.17      8.70 o 
  -2   4   4      215.55      216.56     12.73 o 
  -1   4   4     1843.29     1761.39     31.95 o 
   0   4   4     1033.81     1052.89     21.95 o 
   1   4   4     1024.90     1013.46     27.09 o 
   2   4   4      317.14      335.14     12.86 o 
   3   4   4        1.23       -6.22      5.89 o 
   4   4   4      377.75      370.98     13.02 o 
   5   4   4      255.40      247.74     11.31 o 
   6   4   4      848.75      872.12     20.33 o 
   7   4   4     1074.69     1102.67     23.63 o 
   8   4   4       18.26       26.26      7.49 o 
   9   4   4       21.35       26.81     11.04 o 
  10   4   4        0.15      -15.12     10.08 o 
  11   4   4       23.95       29.18     11.92 o 
  12   4   4      256.64      244.64     17.34 o 
 -13   5   4       16.12       17.85     12.92 o 
 -12   5   4      150.55      135.12     11.90 o 
 -11   5   4      336.05      307.53     16.14 o 
 -10   5   4      206.27      193.79     14.62 o 
  -9   5   4      203.35      189.45     18.45 o 
  -8   5   4        2.12        8.36     10.53 o 
  -7   5   4        0.59        8.13     10.45 o 
  -6   5   4      147.41      159.67     17.37 o 
  -5   5   4      176.58      165.38     12.93 o 
  -4   5   4       33.76       63.12     16.87 o 
  -3   5   4     1659.59     1592.21     64.31 o 
  -2   5   4      243.64      252.98     14.53 o 
  -1   5   4        4.47       11.33      7.12 o 
   0   5   4       37.99       30.67      7.91 o 
   1   5   4       95.53       97.97      9.15 o 
   2   5   4      223.67      216.57     11.47 o 
   3   5   4      381.45      366.44     14.66 o 
   4   5   4      568.97      549.63     17.52 o 
   5   5   4      434.12      432.67     19.16 o 
   6   5   4       18.55       13.69      8.80 o 
   7   5   4       77.00       86.89     10.96 o 
   8   5   4      160.90      180.52     12.15 o 
   9   5   4       47.73       54.30      9.72 o 
  10   5   4      122.86      119.72     14.83 o 
  -9   6   4       84.72       83.66     13.41 o 
  -8   6   4      121.57      127.68     15.15 o 
  -7   6   4      139.61      103.16     13.34 o 
  -6   6   4      101.19       84.62     17.76 o 
  -5   6   4       46.68       37.36     19.21 o 
  -4   6   4        9.94        0.37     11.85 o 
  -3   6   4       32.36       23.79     28.76 o 
  -2   6   4        9.27        2.64     11.44 o 
  -1   6   4      211.36      213.03     17.14 o 
   0   6   4      303.83      284.75     17.01 o 
   1   6   4      111.28      107.57     13.90 o 
   2   6   4       70.39       94.74     13.05 o 
   3   6   4        4.60      -16.65     11.10 o 
   4   6   4       23.75       22.51     17.07 o 
   5   6   4       14.02       10.56     11.53 o 
   6   6   4       23.28       18.67      9.94 o 
 -18   1   5       36.35       25.86     15.01 o 
 -17   1   5       22.52       22.90     13.15 o 
 -16   1   5       45.29       29.02     11.97 o 
 -15   1   5       13.82       25.14     10.74 o 
 -14   1   5       62.31       69.68     11.00 o 
 -13   1   5        9.14       -1.11      7.78 o 
 -12   1   5       29.39       45.29      8.64 o 
 -11   1   5       16.19       20.81      6.98 o 
 -10   1   5       18.67       12.22      6.27 o 
  -9   1   5      650.38      687.91     14.98 o 
  -8   1   5      146.70      137.68      6.55 o 
  -7   1   5        9.55       11.52      3.81 o 
  -6   1   5      683.17      750.84     12.30 o 
  -5   1   5      537.52      571.34      9.03 o 
  -4   1   5      514.24      543.07     11.36 o 
  -3   1   5        2.00        3.06      2.05 o 
  -2   1   5      101.53      100.02      4.19 o 
  -1   1   5       12.26        8.74      5.11 o 
   0   1   5     2008.26     2021.61     24.29 o 
   1   1   5      480.43      579.53      8.45 o 
   2   1   5      374.55      418.68      7.05 o 
   3   1   5      232.21      242.11      5.57 o 
   4   1   5        0.94        0.61      2.42 o 
   5   1   5       10.88       15.21      2.89 o 
   6   1   5        5.21       10.13      3.48 o 
   7   1   5       42.81       44.48      4.91 o 
   8   1   5      233.58      240.59      9.90 o 
   9   1   5        9.37        8.67      4.83 o 
  10   1   5        1.16       -3.45      5.41 o 
  11   1   5      107.37      110.68     10.51 o 
  12   1   5        0.60      -10.35      6.90 o 
  13   1   5      162.41      145.27     10.55 o 
  14   1   5      133.39      138.54     11.49 o 
  15   1   5        0.03       -2.38      9.26 o 
 -18   2   5        3.85       13.91     13.38 o 
 -17   2   5       70.40       54.74     16.11 o 
 -16   2   5      346.21      351.67     19.46 o 
 -15   2   5        7.37       -2.28      8.09 o 
 -14   2   5       45.64       48.98     13.01 o 
 -13   2   5       92.15      102.90      8.74 o 
 -12   2   5      337.55      339.76     12.55 o 
 -11   2   5      231.14      196.59      9.43 o 
 -10   2   5       57.27       67.31      6.56 o 
  -9   2   5     1457.76     1574.26     28.43 o 
  -8   2   5      362.74      391.86     10.83 o 
  -7   2   5       27.57       37.32      3.99 o 
  -6   2   5       25.87       24.26      3.15 o 
  -5   2   5       44.50       73.68      4.26 o 
  -4   2   5     1100.09     1126.61     17.48 o 
  -3   2   5       66.67       54.91      3.64 o 
  -2   2   5      428.19      403.55      8.30 o 
  -1   2   5     1535.06     1593.93     22.98 o 
   0   2   5       97.71      125.45      3.70 o 
   1   2   5      660.59      639.40     11.15 o 
   2   2   5      585.36      607.49      9.40 o 
   3   2   5      372.25      386.65      6.55 o 
   4   2   5      363.32      336.06      7.54 o 
   5   2   5       28.46       32.70      4.13 o 
   6   2   5        4.39        5.71      3.87 o 
   7   2   5       85.70       79.82      7.44 o 
   8   2   5      198.67      194.68     11.12 o 
   9   2   5       16.09        5.20      7.37 o 
  10   2   5      346.59      341.34     12.70 o 
  11   2   5        0.53       -9.79      6.77 o 
  12   2   5       15.55        4.17      7.85 o 
  13   2   5        5.04       -1.38     27.24 o 
  14   2   5       27.44       18.71     12.37 o 
 -17   3   5        5.55       -2.31     12.98 o 
 -16   3   5        2.45       -6.16     12.03 o 
 -15   3   5      165.84      138.34     21.31 o 
 -14   3   5      160.35      142.38     10.54 o 
 -13   3   5      284.09      292.66     10.93 o 
 -12   3   5      665.84      593.60     14.17 o 
 -11   3   5      886.68      905.21     17.67 o 
 -10   3   5       44.22       48.32      7.70 o 
  -9   3   5      153.82      174.64      7.49 o 
  -8   3   5      225.58      233.98      7.06 o 
  -7   3   5      404.10      390.95      8.49 o 
  -6   3   5      370.08      383.88      9.61 o 
  -5   3   5      982.49     1016.81     17.15 o 
  -4   3   5      408.99      423.28      9.68 o 
  -3   3   5      290.12      304.83      7.98 o 
  -2   3   5      908.72      977.58     16.29 o 
  -1   3   5      386.99      379.56     14.61 o 
   0   3   5      348.64      315.24     10.40 o 
   1   3   5      421.84      394.76     11.80 o 
   2   3   5       82.28       74.90      6.31 o 
   3   3   5        1.10        1.18      4.38 o 
   4   3   5        1.79        5.43      5.55 o 
   5   3   5     1023.70     1010.23     21.17 o 
   6   3   5      596.92      596.64     19.10 o 
   7   3   5       11.73       14.83     16.19 o 
   8   3   5      556.64      540.95     43.17 o 
   9   3   5       80.30       78.35     10.74 o 
  10   3   5      249.99      221.39     19.48 o 
  11   3   5        8.44       11.16     10.40 o 
  12   3   5      328.35      307.71     18.67 o 
  13   3   5       21.36       29.30     17.59 o 
 -15   4   5      309.95      256.82     25.40 o 
 -14   4   5       41.54       57.35     11.59 o 
 -13   4   5       13.81        1.95      8.82 o 
 -12   4   5       34.27       33.27      8.75 o 
 -11   4   5       68.11       81.49      9.22 o 
 -10   4   5      345.85      360.64     13.66 o 
  -9   4   5      289.51      312.51     12.69 o 
  -8   4   5       24.37       35.14      5.03 o 
  -7   4   5      263.63      269.33      8.08 o 
  -6   4   5        4.45        5.43      5.08 o 
  -5   4   5      505.32      488.43     14.18 o 
  -4   4   5      150.46      145.05      8.67 o 
  -3   4   5      556.51      561.90     15.60 o 
  -2   4   5      402.06      396.26     13.05 o 
  -1   4   5       88.49      103.51     11.28 o 
   0   4   5       51.46       63.45      7.34 o 
   1   4   5       37.37       39.66      6.94 o 
   2   4   5      117.02      121.79      8.38 o 
   3   4   5     1248.44     1246.07     25.45 o 
   4   4   5     1105.96     1078.31     29.61 o 
   5   4   5       10.82       17.21      7.44 o 
   6   4   5       36.62       21.69      7.70 o 
   7   4   5      176.24      178.80     10.51 o 
   8   4   5      105.62      103.26     12.25 o 
   9   4   5       79.28      110.03     13.79 o 
  10   4   5      187.48      164.47     25.32 o 
  11   4   5       28.42       23.80     12.58 o 
 -12   5   5      303.31      342.76     15.46 o 
 -11   5   5       83.22       78.58     12.54 o 
 -10   5   5       59.06       75.81     14.27 o 
  -9   5   5        0.17        9.38     10.59 o 
  -8   5   5      152.58      140.95     13.67 o 
  -7   5   5      502.16      488.61     20.80 o 
  -6   5   5      396.74      372.23     25.58 o 
  -5   5   5      224.90      259.47     15.55 o 
  -4   5   5       15.28       12.60      9.64 o 
  -3   5   5        2.10        5.99      9.21 o 
  -2   5   5       46.49       44.36      8.26 o 
  -1   5   5      639.93      610.38     17.95 o 
   0   5   5      397.37      412.57     15.25 o 
   1   5   5      406.49      374.62     14.39 o 
   2   5   5       24.34       12.58     14.55 o 
   3   5   5      157.67      151.29     13.68 o 
   4   5   5       20.92       30.22     11.13 o 
   5   5   5       15.15        9.70      8.41 o 
   6   5   5      180.39      156.57     11.61 o 
   7   5   5      591.40      604.24     19.18 o 
   8   5   5       30.01       28.62     11.86 o 
   9   5   5       12.85       19.87     13.41 o 
  -8   6   5      331.26      356.83     20.06 o 
  -7   6   5       22.70       35.55     13.11 o 
  -6   6   5       27.23       24.28     12.85 o 
  -5   6   5       32.56       25.29     12.07 o 
  -4   6   5      219.25      236.36     17.30 o 
  -3   6   5      557.64      541.20     38.23 o 
  -2   6   5      291.58      321.73     35.28 o 
  -1   6   5       15.16       23.01     11.57 o 
   0   6   5       27.41       11.88     23.44 o 
   1   6   5       45.02       46.55     12.34 o 
   2   6   5      274.49      256.75     16.81 o 
   3   6   5      245.54      262.56     22.65 o 
   4   6   5       82.81       80.20     18.53 o 
   5   6   5      112.77      131.85     12.57 o 
 -18   0   6      159.28      202.32     27.37 o 
 -17   0   6      130.09      135.31     21.31 o 
 -16   0   6       51.67       52.01     18.07 o 
 -15   0   6       85.15      117.10     18.59 o 
 -14   0   6      448.40      436.34     25.88 o 
 -13   0   6     2433.57     2454.83     76.49 o 
 -12   0   6     1794.94     1866.65     60.22 o 
 -11   0   6     1247.86     1230.94     42.56 o 
 -10   0   6        1.15        8.91      9.16 o 
  -9   0   6     2116.38     2215.38     66.41 o 
  -8   0   6     1658.26     1653.21     51.44 o 
  -7   0   6     4416.60     4662.03    129.10 o 
  -6   0   6     3629.15     3689.31     71.73 o 
  -5   0   6     1561.17     1567.88     30.17 o 
  -4   0   6       29.84       23.76      3.45 o 
  -3   0   6      773.07      830.01     28.15 o 
  -2   0   6      297.42      373.06     16.28 o 
  -1   0   6     1986.82     1879.90     55.43 o 
   0   0   6    13736.50    13812.38    246.01 o 
   1   0   6     3847.43     3739.55     69.46 o 
   2   0   6     1527.23     1533.30     31.08 o 
   3   0   6       15.59       15.30      3.13 o 
   4   0   6     1197.97     1223.02     26.41 o 
   5   0   6      921.14      844.80     20.68 o 
   6   0   6     1923.76     1856.18     38.86 o 
   7   0   6     3649.66     3590.69    129.26 o 
   8   0   6     3191.26     3305.21     75.42 o 
   9   0   6       14.63       27.13     15.13 o 
  10   0   6     1853.86     1764.55     40.76 o 
  11   0   6      532.90      502.56     25.26 o 
  12   0   6      338.01      354.71     17.17 o 
  13   0   6      365.69      397.52     19.48 o 
  14   0   6       13.80       36.33     12.48 o 
 -18   1   6       56.42       33.86     21.24 o 
 -17   1   6      287.49      302.11     38.41 o 
 -16   1   6      536.13      560.06     26.89 o 
 -15   1   6      524.51      495.60     22.83 o 
 -14   1   6      214.53      207.10     19.41 o 
 -13   1   6       56.85       65.35     19.05 o 
 -12   1   6      988.56     1007.80     26.84 o 
 -11   1   6      687.10      687.33     20.58 o 
 -10   1   6      913.66      867.01     23.23 o 
  -9   1   6     3362.62     3472.31     77.61 o 
  -8   1   6     1409.80     1398.80     31.85 o 
  -7   1   6       26.57       27.93      3.68 o 
  -6   1   6       24.44       28.16      3.69 o 
  -5   1   6     4134.33     4151.18     64.70 o 
  -4   1   6     5922.21     5840.77     73.05 o 
  -3   1   6     4341.63     4314.11     54.63 o 
  -2   1   6     3685.13     3734.49     57.07 o 
  -1   1   6       22.86       14.43      2.81 o 
   0   1   6       71.26       84.50      3.83 o 
   1   1   6      994.93      849.68     14.99 o 
   2   1   6     2609.33     2453.56     29.76 o 
   3   1   6     2826.57     2633.81     32.03 o 
   4   1   6     3312.46     3340.89     40.11 o 
   5   1   6      815.27      848.78     14.78 o 
   6   1   6      139.47      133.64      6.06 o 
   7   1   6      432.28      412.77     10.26 o 
   8   1   6      264.09      258.50     10.30 o 
   9   1   6      461.24      499.89     16.83 o 
  10   1   6      616.80      648.72     16.99 o 
  11   1   6      680.47      720.96     23.55 o 
  12   1   6      104.12      142.20     13.41 o 
  13   1   6        1.85       -0.04      8.68 o 
  14   1   6      179.77      153.14     12.13 o 
 -17   2   6       14.12       10.05     12.89 o 
 -16   2   6       68.60       68.27     13.11 o 
 -15   2   6      240.57      266.37     16.70 o 
 -14   2   6      791.45      721.33     19.17 o 
 -13   2   6      423.01      430.90     14.42 o 
 -12   2   6     1172.84     1137.63     32.00 o 
 -11   2   6      180.65      160.81     12.18 o 
 -10   2   6       29.40       31.63      6.16 o 
  -9   2   6      494.83      502.04     13.62 o 
  -8   2   6     1855.67     1844.49     29.68 o 
  -7   2   6     2609.08     2607.22     36.18 o 
  -6   2   6     1436.05     1371.96     27.59 o 
  -5   2   6      624.31      616.72     11.92 o 
  -4   2   6      909.76      915.90     15.30 o 
  -3   2   6      783.60      866.74     19.52 o 
  -2   2   6     1644.48     1559.73     23.00 o 
  -1   2   6     2629.36     2538.06     29.89 o 
   0   2   6     2937.74     2937.37     34.15 o 
   1   2   6     1392.02     1334.45     17.56 o 
   2   2   6      214.49      228.25      6.27 o 
   3   2   6        6.91       11.20      2.96 o 
   4   2   6      147.03      141.45      6.04 o 
   5   2   6     1383.27     1358.31     21.32 o 
   6   2   6      787.15      762.45     17.86 o 
   7   2   6     1421.69     1459.03     27.39 o 
   8   2   6      211.95      238.57     14.21 o 
   9   2   6        1.81       -0.06      6.41 o 
  10   2   6       22.47       33.13      7.89 o 
  11   2   6      266.38      270.64     19.23 o 
  12   2   6      112.79      124.83     10.95 o 
  13   2   6      201.02      220.09     14.54 o 
 -16   3   6      439.19      387.58     20.47 o 
 -15   3   6       66.36       75.71     11.24 o 
 -14   3   6        3.83        3.25      7.41 o 
 -13   3   6       85.60       87.71      7.98 o 
 -12   3   6       15.16       15.37      6.40 o 
 -11   3   6      348.52      360.99     11.68 o 
 -10   3   6     2167.77     2091.35     32.26 o 
  -9   3   6      461.37      447.11      9.95 o 
  -8   3   6      777.04      748.79     12.88 o 
  -7   3   6        1.28        0.01      4.02 o 
  -6   3   6      326.34      324.86      9.31 o 
  -5   3   6      646.35      649.07     14.81 o 
  -4   3   6      985.89      977.06     16.76 o 
  -3   3   6     2941.96     2878.53     40.43 o 
  -2   3   6     2857.28     2812.84     39.55 o 
  -1   3   6      105.63      100.16      6.78 o 
   0   3   6      252.81      261.96      9.95 o 
   1   3   6     1385.24     1377.87     25.87 o 
   2   3   6      490.91      514.84     13.75 o 
   3   3   6     1785.92     1812.90     41.54 o 
   4   3   6      835.40      855.22     19.70 o 
   5   3   6      173.02      209.40     10.21 o 
   6   3   6      105.54      115.19      9.59 o 
   7   3   6      201.55      199.39     13.63 o 
   8   3   6      106.38      122.13     13.08 o 
   9   3   6      606.70      600.58     29.88 o 
  10   3   6      174.68      201.92     16.11 o 
  11   3   6      282.28      348.47     19.99 o 
  12   3   6       89.51       91.96     15.40 o 
 -15   4   6       25.93       36.49     10.66 o 
 -14   4   6      238.36      218.46     18.25 o 
 -13   4   6      608.67      530.89     17.88 o 
 -12   4   6      445.61      427.44     15.68 o 
 -11   4   6       26.39       18.39      8.48 o 
 -10   4   6        3.57       -4.89      7.81 o 
  -9   4   6      317.44      307.79      9.21 o 
  -8   4   6      120.35      127.46      6.95 o 
  -7   4   6      374.54      384.83      9.82 o 
  -6   4   6     2304.43     2245.24     39.83 o 
  -5   4   6      223.36      222.51     23.73 o 
  -4   4   6        9.20       10.27      6.36 o 
  -3   4   6      140.37      150.84     10.00 o 
  -2   4   6      331.49      320.84     14.36 o 
  -1   4   6      599.41      571.97     16.15 o 
   0   4   6      128.56      143.06      8.76 o 
   1   4   6     1443.87     1454.90     28.43 o 
   2   4   6     1241.24     1239.95     25.35 o 
   3   4   6      286.55      257.06     16.64 o 
   4   4   6       33.91       36.72     24.83 o 
   5   4   6      347.57      352.32     21.21 o 
   6   4   6      694.15      664.20     18.49 o 
   7   4   6      401.84      414.10     19.25 o 
   8   4   6      142.23      176.07     26.47 o 
   9   4   6       54.49       69.12     13.20 o 
  10   4   6        5.71       -0.09     11.83 o 
 -12   5   6       96.27       84.90     13.96 o 
 -11   5   6      264.57      258.23     17.50 o 
 -10   5   6      231.60      223.45     27.97 o 
  -9   5   6       92.24       64.40     12.56 o 
  -8   5   6      144.36      134.09     14.01 o 
  -7   5   6      142.15      113.93     24.73 o 
  -6   5   6      256.53      247.79     16.38 o 
  -5   5   6       93.14      121.47     13.86 o 
  -4   5   6      156.48      163.03     10.88 o 
  -3   5   6      309.88      346.96     18.60 o 
  -2   5   6       99.55       91.76      9.37 o 
  -1   5   6       11.19        8.16      7.70 o 
   0   5   6       19.44       11.88      7.81 o 
   1   5   6      191.12      191.49     13.63 o 
   2   5   6      138.85      157.90     14.70 o 
   3   5   6      198.48      212.32     29.57 o 
   4   5   6      129.20      150.01     13.93 o 
   5   5   6      109.04      135.46     11.59 o 
   6   5   6       91.44       99.73     10.85 o 
   7   5   6       50.65       33.82     10.27 o 
   8   5   6       49.53       53.14     14.28 o 
  -7   6   6       63.26       46.07     13.92 o 
  -6   6   6       64.72       46.17     21.94 o 
  -5   6   6       34.87       29.01     12.83 o 
  -4   6   6       10.08        6.42     18.78 o 
  -3   6   6        7.88      -12.17     11.72 o 
  -2   6   6       37.87       38.24     12.96 o 
  -1   6   6      175.76      160.25     16.23 o 
   0   6   6       83.96       62.47     15.56 o 
   1   6   6       31.32       15.23     12.16 o 
   2   6   6        1.09       -0.65     16.04 o 
   3   6   6        3.06      -14.06     17.21 o 
 -18   1   7       11.39       10.57     14.02 o 
 -17   1   7        0.24        4.19     12.02 o 
 -16   1   7        0.12      -11.23     11.13 o 
 -15   1   7       35.79       35.49     16.47 o 
 -14   1   7       11.63        5.69      9.71 o 
 -13   1   7       30.00       25.60      9.16 o 
 -12   1   7       32.98       40.22      8.70 o 
 -11   1   7       17.20       12.30     11.82 o 
 -10   1   7       27.80       39.68      8.05 o 
  -9   1   7       11.20       11.19      6.58 o 
  -8   1   7       57.81       54.01      5.43 o 
  -7   1   7        7.45        8.08      4.75 o 
  -6   1   7      334.86      341.26     10.29 o 
  -5   1   7     1391.12     1441.08     32.41 o 
  -4   1   7       47.52       45.05      4.31 o 
  -3   1   7      279.46      297.24      7.61 o 
  -2   1   7      141.55      147.20      5.18 o 
  -1   1   7      173.68      186.45      6.06 o 
   0   1   7       15.36       17.94      2.92 o 
   1   1   7      437.42      427.59      7.84 o 
   2   1   7       24.57       32.25      3.22 o 
   3   1   7        7.65        7.39      3.04 o 
   4   1   7      593.12      566.71     11.24 o 
   5   1   7      904.73      851.52     15.17 o 
   6   1   7      378.25      391.78     10.00 o 
   7   1   7       36.96       40.66      5.27 o 
   8   1   7        3.40       -3.21      5.28 o 
   9   1   7       41.51       36.50     10.95 o 
  10   1   7        0.17       -2.02      7.28 o 
  11   1   7        4.13        7.54      7.62 o 
  12   1   7        2.39       10.92      8.01 o 
  13   1   7        0.24      -14.96      9.98 o 
 -17   2   7      152.32      135.12     21.55 o 
 -16   2   7       20.03       17.79     11.67 o 
 -15   2   7       17.82       -0.61     10.71 o 
 -14   2   7      280.98      255.17     15.41 o 
 -13   2   7        0.43       11.54      7.62 o 
 -12   2   7        1.08       -1.85      7.29 o 
 -11   2   7       14.82       17.53      6.90 o 
 -10   2   7      155.21      175.96      9.04 o 
  -9   2   7      477.16      500.23     11.67 o 
  -8   2   7       38.57       28.52      5.24 o 
  -7   2   7        8.74       13.56      4.28 o 
  -6   2   7        3.08       -3.76      4.38 o 
  -5   2   7        7.76       16.33      5.09 o 
  -4   2   7      363.96      337.64      8.75 o 
  -3   2   7      929.00      925.84     15.81 o 
  -2   2   7        3.07        2.60      2.79 o 
  -1   2   7      159.97      161.63      4.96 o 
   0   2   7       29.94       32.98      3.80 o 
   1   2   7      203.69      189.86      7.49 o 
   2   2   7       56.26       58.04      4.59 o 
   3   2   7       50.56       48.28      5.40 o 
   4   2   7       11.50        6.96      4.41 o 
   5   2   7      516.86      497.76     13.20 o 
   6   2   7       60.55       61.47      7.28 o 
   7   2   7       26.25       18.64      6.49 o 
   8   2   7        6.59        7.74      6.98 o 
   9   2   7      298.83      265.73     11.93 o 
  10   2   7       10.45        5.50      8.09 o 
  11   2   7        3.05        1.34      8.61 o 
  12   2   7       15.84       16.22      9.15 o 
 -16   3   7       25.65       10.17     10.52 o 
 -15   3   7      120.97      124.61      9.56 o 
 -14   3   7        1.83       -8.27      7.49 o 
 -13   3   7      174.14      191.56     10.08 o 
 -12   3   7      198.21      200.63      9.93 o 
 -11   3   7        2.35        2.95      6.16 o 
 -10   3   7      215.09      214.88      9.07 o 
  -9   3   7       21.63       19.09      6.74 o 
  -8   3   7      379.13      412.93      9.74 o 
  -7   3   7      223.17      234.17      8.61 o 
  -6   3   7      128.27      144.34      6.89 o 
  -5   3   7      200.89      195.22      7.45 o 
  -4   3   7       10.87       18.11      6.65 o 
  -3   3   7        5.53       -2.61      4.12 o 
  -2   3   7       82.50       72.36      6.75 o 
  -1   3   7       71.49       72.81      6.83 o 
   0   3   7     1367.29     1368.08     26.12 o 
   1   3   7      362.46      354.03     11.86 o 
   2   3   7       15.00       14.59      8.10 o 
   3   3   7       90.74       94.22     13.52 o 
   4   3   7      245.38      235.48     11.97 o 
   5   3   7       46.96       49.06      7.72 o 
   6   3   7       82.80       86.53     11.29 o 
   7   3   7      626.31      597.44     21.91 o 
   8   3   7       11.44       14.66     12.98 o 
   9   3   7        3.29       15.95     10.78 o 
  10   3   7       24.03        2.34     11.61 o 
  11   3   7      148.90      161.41     26.11 o 
 -14   4   7      111.89      116.36     11.66 o 
 -13   4   7        0.60        3.00      9.31 o 
 -12   4   7        0.19        0.49      8.79 o 
 -11   4   7      154.84      136.00     12.49 o 
 -10   4   7      476.31      476.56     13.97 o 
  -9   4   7      199.16      227.31      9.09 o 
  -8   4   7      243.04      272.34      9.99 o 
  -7   4   7       27.38       35.38     11.37 o 
  -6   4   7       52.61       63.06      8.63 o 
  -5   4   7      267.18      261.96     11.62 o 
  -4   4   7      404.84      442.77     19.66 o 
  -3   4   7      135.11      138.80      9.45 o 
  -2   4   7      457.89      474.48     15.67 o 
  -1   4   7        1.01       -4.53      6.44 o 
   0   4   7      268.56      269.85     11.92 o 
   1   4   7        5.64       10.95      7.68 o 
   2   4   7       40.71       36.22     12.56 o 
   3   4   7      169.35      153.49     13.00 o 
   4   4   7      348.41      322.02     13.63 o 
   5   4   7      167.74      150.19     10.88 o 
   6   4   7        4.00        7.61     10.54 o 
   7   4   7       73.23       51.97     12.59 o 
   8   4   7      146.73      162.71     15.62 o 
   9   4   7       65.15       80.36     14.46 o 
 -11   5   7      203.19      163.44     16.19 o 
 -10   5   7        0.64        0.82     11.66 o 
  -9   5   7       35.83       25.32     12.68 o 
  -8   5   7       53.22       54.24     13.80 o 
  -7   5   7      137.92      132.45     14.87 o 
  -6   5   7      369.27      367.56     19.88 o 
  -5   5   7       94.54       96.53     10.63 o 
  -4   5   7       94.35      103.61     10.86 o 
  -3   5   7        5.17       -2.33      8.62 o 
  -2   5   7      302.63      310.73     14.32 o 
  -1   5   7      147.47      154.74     12.23 o 
   0   5   7      261.16      274.35     13.25 o 
   1   5   7      508.08      529.28     21.84 o 
   2   5   7       29.65       44.90     11.72 o 
   3   5   7      215.67      180.27     15.09 o 
   4   5   7       74.85       65.55     10.26 o 
   5   5   7       74.60       81.82     16.72 o 
   6   5   7      104.09      102.93     14.16 o 
  -6   6   7       18.61        8.40     13.77 o 
  -5   6   7       27.05       23.07     14.19 o 
  -4   6   7      125.25      130.97     16.87 o 
  -3   6   7      345.00      338.08     35.44 o 
  -2   6   7       89.69       81.56     14.97 o 
  -1   6   7        2.89       -1.80     12.99 o 
   0   6   7        0.03        8.81     16.56 o 
 -18   0   8      168.09      151.24     24.13 o 
 -17   0   8        1.12       14.42     17.14 o 
 -16   0   8       43.50       33.39     16.63 o 
 -15   0   8      384.88      422.99     27.53 o 
 -14   0   8      253.35      269.92     22.72 o 
 -13   0   8      110.25      139.16     16.80 o 
 -12   0   8     1535.94     1583.84     54.06 o 
 -11   0   8      330.72      355.48     21.64 o 
 -10   0   8       19.85       -5.37     10.98 o 
  -9   0   8      414.51      435.79     22.92 o 
  -8   0   8     2740.20     2998.67     88.74 o 
  -7   0   8     1077.71     1079.62     24.13 o 
  -6   0   8     1723.39     1770.73     35.22 o 
  -5   0   8     1254.04     1203.52     25.63 o 
  -4   0   8       15.77        9.43      8.23 o 
  -3   0   8      984.03     1060.65     36.54 o 
  -2   0   8      518.07      475.15     21.75 o 
  -1   0   8     1646.92     1575.77     32.46 o 
   0   0   8     2369.99     2246.81     44.40 o 
   1   0   8      211.27      222.34      9.59 o 
   2   0   8      468.48      498.43     14.78 o 
   3   0   8       39.39       49.95      6.41 o 
   4   0   8      505.40      461.48     14.84 o 
   5   0   8      626.18      580.52     17.42 o 
   6   0   8       82.29      101.58      8.83 o 
   7   0   8      664.65      709.73     86.52 o 
   8   0   8      963.74     1080.44     31.33 o 
   9   0   8       38.43       66.76     10.40 o 
  10   0   8        7.05       16.95     10.01 o 
  11   0   8      220.44      209.83     14.60 o 
  12   0   8      195.52      196.30     19.59 o 
 -17   1   8      169.12      219.27     29.43 o 
 -16   1   8      351.87      397.27     20.67 o 
 -15   1   8      356.17      347.22     18.32 o 
 -14   1   8      318.46      293.17     16.57 o 
 -13   1   8       49.60       42.25     10.82 o 
 -12   1   8      636.76      646.48     21.32 o 
 -11   1   8      643.30      680.38     23.79 o 
 -10   1   8     1959.90     2020.05     49.08 o 
  -9   1   8      944.16      941.98     25.15 o 
  -8   1   8      360.13      342.63     10.89 o 
  -7   1   8       25.79       38.25      5.53 o 
  -6   1   8      417.41      444.41     10.47 o 
  -5   1   8      330.14      314.33      9.31 o 
  -4   1   8     2176.52     2175.65     34.71 o 
  -3   1   8     2648.82     2670.46     36.43 o 
  -2   1   8      981.83      928.98     24.88 o 
  -1   1   8      167.68      167.58      6.18 o 
   0   1   8        0.59        0.83      3.05 o 
   1   1   8     1099.34     1096.79     15.54 o 
   2   1   8      592.02      587.97     10.15 o 
   3   1   8      795.20      810.69     14.44 o 
   4   1   8     2892.97     2932.13     40.97 o 
   5   1   8      557.35      604.99     12.75 o 
   6   1   8        0.66        0.23      4.79 o 
   7   1   8      422.66      360.33     12.08 o 
   8   1   8      425.34      409.31     13.60 o 
   9   1   8      480.73      507.22     15.59 o 
  10   1   8      271.88      298.85     12.92 o 
  11   1   8       82.30      133.12     11.09 o 
  12   1   8       70.73       86.69     10.91 o 
 -17   2   8       13.80        8.52     16.80 o 
 -16   2   8      119.05      120.00     15.56 o 
 -15   2   8       40.02       41.69     11.48 o 
 -14   2   8      400.45      431.84     19.76 o 
 -13   2   8      739.84      756.33     25.15 o 
 -12   2   8      287.30      290.83     15.90 o 
 -11   2   8       51.59       47.38      8.12 o 
 -10   2   8        0.07        7.57      6.41 o 
  -9   2   8        6.76        6.08      5.13 o 
  -8   2   8      688.28      696.81     13.94 o 
  -7   2   8     1352.92     1345.38     19.60 o 
  -6   2   8     2937.32     2887.70     47.96 o 
  -5   2   8     1923.12     1875.94     28.42 o 
  -4   2   8       12.71       21.38      5.51 o 
  -3   2   8      276.74      274.61      8.31 o 
  -2   2   8      674.11      662.80     10.83 o 
  -1   2   8     1516.30     1479.12     19.44 o 
   0   2   8     2098.27     2057.19     30.08 o 
   1   2   8     1882.40     1845.56     32.63 o 
   2   2   8      497.04      503.36     15.10 o 
   3   2   8      935.29      891.77     19.77 o 
   4   2   8      446.15      446.03     16.73 o 
   5   2   8      381.53      351.90     11.57 o 
   6   2   8      813.79      870.35     19.51 o 
   7   2   8       86.88      114.63      9.22 o 
   8   2   8      289.43      338.24     12.80 o 
   9   2   8        1.41        1.05      7.72 o 
  10   2   8       49.58       44.22     13.38 o 
  11   2   8       95.20       95.29     11.32 o 
 -15   3   8      172.24      170.37     10.67 o 
 -14   3   8       58.37       30.54      8.53 o 
 -13   3   8        7.64       -0.68      7.57 o 
 -12   3   8      179.52      194.13     10.14 o 
 -11   3   8      229.78      251.71     14.01 o 
 -10   3   8      698.04      668.07     13.51 o 
  -9   3   8      545.14      559.04     11.90 o 
  -8   3   8       75.57       67.97      5.81 o 
  -7   3   8       27.12       29.38      5.66 o 
  -6   3   8      499.79      533.68     12.82 o 
  -5   3   8      500.84      507.35     13.33 o 
  -4   3   8      207.25      211.86      9.91 o 
  -3   3   8      485.69      485.86     13.94 o 
  -2   3   8     1846.00     1806.32     43.53 o 
  -1   3   8      177.28      183.35     12.24 o 
   0   3   8      237.53      211.83     10.14 o 
   1   3   8      183.92      171.99     12.80 o 
   2   3   8      779.82      780.90     27.87 o 
   3   3   8      528.70      530.58     16.57 o 
   4   3   8      320.41      359.98     17.19 o 
   5   3   8       74.68       84.95     16.78 o 
   6   3   8      125.56      144.07     13.66 o 
   7   3   8       85.64       80.63     13.03 o 
   8   3   8      313.70      310.89     18.53 o 
   9   3   8       87.17      130.82     14.92 o 
  10   3   8      206.76      225.97     18.59 o 
 -14   4   8      188.94      157.79     12.97 o 
 -13   4   8      106.55      106.29     11.74 o 
 -12   4   8      154.48      132.88     11.56 o 
 -11   4   8      133.98      112.61      9.34 o 
 -10   4   8      205.29      167.50     10.72 o 
  -9   4   8      212.60      200.00      9.57 o 
  -8   4   8      133.54      162.84      9.07 o 
  -7   4   8      309.17      332.35     15.25 o 
  -6   4   8      440.18      432.54     18.02 o 
  -5   4   8       18.35       18.29      7.88 o 
  -4   4   8      114.33      103.08      9.32 o 
  -3   4   8       70.64       78.00      9.24 o 
  -2   4   8     1055.99     1040.90     23.78 o 
  -1   4   8       12.09       15.39      7.80 o 
   0   4   8      236.58      250.82     11.78 o 
   1   4   8      138.62      148.26     18.28 o 
   2   4   8       73.49       54.60     10.61 o 
   3   4   8       91.26       87.04     32.65 o 
   4   4   8       71.49       66.60      9.30 o 
   5   4   8       88.41      109.43     13.84 o 
   6   4   8      212.06      221.67     16.03 o 
   7   4   8      114.30      140.42     14.98 o 
   8   4   8       66.24       65.25     17.45 o 
 -10   5   8       83.14       86.29     14.97 o 
  -9   5   8      143.33      132.49     39.91 o 
  -8   5   8      138.30      156.25     15.68 o 
  -7   5   8       95.92      113.94     21.22 o 
  -6   5   8       91.16       96.83     11.12 o 
  -5   5   8       61.37       60.91     10.60 o 
  -4   5   8      458.14      445.63     17.39 o 
  -3   5   8       35.67       31.05      9.86 o 
  -2   5   8       98.24      107.25     10.66 o 
  -1   5   8        0.74      -10.83      8.57 o 
   0   5   8       19.53       -4.01     11.12 o 
   1   5   8        1.19       -8.32     10.10 o 
   2   5   8      213.12      215.79     17.02 o 
   3   5   8       75.12      107.78     14.60 o 
   4   5   8      112.88      124.64     11.28 o 
 -17   1   9      123.46       78.43     15.02 o 
 -16   1   9        0.11       -2.77     13.53 o 
 -15   1   9       11.94       -4.53     10.45 o 
 -14   1   9       11.89       13.26     10.79 o 
 -13   1   9       19.10       14.00     10.23 o 
 -12   1   9        2.12       -2.67      9.30 o 
 -11   1   9        1.98       -8.70      9.15 o 
 -10   1   9       59.44       74.36      9.98 o 
  -9   1   9       42.48       39.45      6.86 o 
  -8   1   9        3.05        0.15      5.62 o 
  -7   1   9        7.63       13.63      5.55 o 
  -6   1   9       59.68       59.69     13.27 o 
  -5   1   9      155.81      183.88      7.95 o 
  -4   1   9      106.19      120.82      6.97 o 
  -3   1   9       13.31       12.67      4.24 o 
  -2   1   9      146.51      143.51      9.17 o 
  -1   1   9      299.60      283.98     13.10 o 
   0   1   9      249.32      232.30      9.12 o 
   1   1   9      104.18      119.46      7.51 o 
   2   1   9      526.71      513.68     14.92 o 
   3   1   9       11.22       13.86      4.41 o 
   4   1   9       94.95       93.65      6.09 o 
   5   1   9       62.22       58.00      5.79 o 
   6   1   9      208.50      186.98      9.32 o 
   7   1   9        1.01       -5.76      6.28 o 
   8   1   9        1.85        5.35      6.86 o 
   9   1   9        5.94       11.56      7.66 o 
  10   1   9        1.26        1.91      8.33 o 
 -16   2   9       19.84       36.25     13.48 o 
 -15   2   9        6.25        2.49     16.38 o 
 -14   2   9        3.67        7.11     10.58 o 
 -13   2   9       22.62       19.12     10.03 o 
 -12   2   9        0.60       13.95     13.70 o 
 -11   2   9        9.59       20.05      9.51 o 
 -10   2   9       26.02       26.35      6.83 o 
  -9   2   9      430.48      453.80     13.52 o 
  -8   2   9       74.11       87.35     14.85 o 
  -7   2   9      330.34      351.59     28.04 o 
  -6   2   9       55.95       61.24      8.22 o 
  -5   2   9       73.11       77.12      7.15 o 
  -4   2   9       72.45       78.10      6.89 o 
  -3   2   9      187.69      189.19      7.09 o 
  -2   2   9      349.88      342.25      8.95 o 
  -1   2   9      153.09      145.01      7.25 o 
   0   2   9        5.76        4.50      7.13 o 
   1   2   9     1034.99      986.59     20.89 o 
   2   2   9       71.41       67.62      7.20 o 
   3   2   9       63.15       66.40     11.26 o 
   4   2   9      258.03      235.72     13.59 o 
   5   2   9        5.28        8.66      8.46 o 
   6   2   9        1.00      -13.54      9.03 o 
   7   2   9        1.69      -10.93      9.34 o 
   8   2   9      114.08      112.17     13.85 o 
   9   2   9       34.67       33.29     10.47 o 
  10   2   9        1.44       -5.35      8.88 o 
 -15   3   9       51.43       40.79     11.18 o 
 -14   3   9       43.07       62.04      9.18 o 
 -13   3   9      410.32      396.95     14.07 o 
 -12   3   9      121.55      126.23      9.58 o 
 -11   3   9       39.64       35.36      7.57 o 
 -10   3   9        6.07        9.67      5.76 o 
  -9   3   9      111.67      105.50      7.19 o 
  -8   3   9       28.09       32.14      5.95 o 
  -7   3   9       96.48      100.11      7.30 o 
  -6   3   9      604.51      623.00     14.33 o 
  -5   3   9      194.67      224.15     16.92 o 
  -4   3   9       67.46       62.35      7.68 o 
  -3   3   9      460.81      494.62     14.90 o 
  -2   3   9      118.55      125.76      8.79 o 
  -1   3   9       18.44       16.54      6.70 o 
   0   3   9        5.62        1.83      9.81 o 
   1   3   9       87.04       83.52     13.70 o 
   2   3   9       96.47       91.48      8.71 o 
   3   3   9        1.02        3.86     11.53 o 
   4   3   9       33.21       36.19     10.55 o 
   5   3   9       48.27       47.91     12.58 o 
   6   3   9        6.37        6.76     17.18 o 
   7   3   9        1.47       15.64     12.01 o 
   8   3   9       48.22       45.00     31.29 o 
 -13   4   9        0.89       10.54     10.34 o 
 -12   4   9        3.39        4.24      8.31 o 
 -11   4   9       69.08       82.40     11.38 o 
 -10   4   9      130.27      128.04     11.52 o 
  -9   4   9       88.36      103.66      8.57 o 
  -8   4   9      117.56      135.73      8.40 o 
  -7   4   9      115.44      135.01     10.70 o 
  -6   4   9       29.36       19.87      9.22 o 
  -5   4   9      158.69      142.55     15.51 o 
  -4   4   9       35.89       26.70      8.28 o 
  -3   4   9      200.04      196.59     14.48 o 
  -2   4   9      257.81      278.34     13.68 o 
  -1   4   9       36.00       27.17     10.71 o 
   0   4   9       25.36       22.84     10.91 o 
   1   4   9       27.10       10.90     10.75 o 
   2   4   9      100.72      112.49     13.74 o 
   3   4   9      146.20      139.39     14.41 o 
   4   4   9       54.57       58.17     17.68 o 
   5   4   9       41.54       20.75     29.02 o 
   6   4   9        6.16        0.12     11.67 o 
  -9   5   9        7.68      -17.30     13.47 o 
  -8   5   9       54.26       61.23     20.93 o 
  -7   5   9      185.25      187.71     13.62 o 
  -6   5   9       39.96       56.80     15.04 o 
  -5   5   9      118.08      129.56     12.62 o 
  -4   5   9       40.27       34.91     10.57 o 
  -3   5   9        1.30       -4.81      9.56 o 
  -2   5   9       22.21       26.22     10.85 o 
  -1   5   9      139.51      149.88     16.97 o 
   0   5   9      145.87      121.86     13.99 o 
   1   5   9      119.52      115.25     15.03 o 
   2   5   9       15.76       12.66     11.94 o 
 -16   0  10       52.58       35.00     20.10 o 
 -15   0  10       45.83       55.00     19.86 o 
 -14   0  10      208.44      237.05     22.54 o 
 -13   0  10      894.03      974.12     42.49 o 
 -12   0  10      486.86      532.31     30.76 o 
 -11   0  10      207.43      194.85     20.51 o 
 -10   0  10       17.28       31.08     13.05 o 
  -9   0  10      376.37      451.10     25.88 o 
  -8   0  10     1205.49     1285.03     29.25 o 
  -7   0  10      451.74      463.92     15.72 o 
  -6   0  10     1633.50     1637.53     64.74 o 
  -5   0  10      468.49      429.25     14.78 o 
  -4   0  10      267.10      266.51     19.48 o 
  -3   0  10       39.70       41.68     11.74 o 
  -2   0  10     1052.44     1067.33     39.09 o 
  -1   0  10      855.86      841.62     36.82 o 
   0   0  10      710.40      714.97     19.18 o 
   1   0  10      710.24      716.28     19.49 o 
   2   0  10       10.45       21.92     10.29 o 
   3   0  10        3.60        0.23      6.61 o 
   4   0  10      241.21      228.72     11.91 o 
   5   0  10      178.75      184.20     13.63 o 
   6   0  10      414.61      437.55     17.36 o 
   7   0  10      280.56      316.67     21.51 o 
   8   0  10      206.65      265.79     15.24 o 
   9   0  10       15.20       13.01     13.60 o 
 -16   1  10      107.96      115.31     14.97 o 
 -15   1  10      214.30      214.32     25.04 o 
 -14   1  10       11.27        1.06     11.97 o 
 -13   1  10       11.87       12.04     11.50 o 
 -12   1  10      163.15      174.48     14.44 o 
 -11   1  10      143.77      153.44     12.75 o 
 -10   1  10      339.95      349.98     16.72 o 
  -9   1  10     1250.68     1221.13     24.42 o 
  -8   1  10      647.01      642.21     16.43 o 
  -7   1  10        4.68        5.46      6.71 o 
  -6   1  10      443.32      476.68     12.80 o 
  -5   1  10      344.41      347.30     11.07 o 
  -4   1  10     1762.23     1776.83     30.60 o 
  -3   1  10      470.67      466.47     12.49 o 
  -2   1  10      258.95      248.73     22.10 o 
  -1   1  10      539.73      539.93     14.21 o 
   0   1  10      417.87      390.08     10.57 o 
   1   1  10      402.45      364.46     14.08 o 
   2   1  10      499.00      468.71     13.80 o 
   3   1  10      225.09      253.78     14.21 o 
   4   1  10      268.50      269.63     13.80 o 
   5   1  10      119.79      151.44     11.57 o 
   6   1  10        2.67        2.65      6.69 o 
   7   1  10        3.37       -7.38     10.32 o 
   8   1  10      117.79      130.47     16.65 o 
   9   1  10       61.98       66.76     10.66 o 
 -15   2  10      127.65      126.61     15.34 o 
 -14   2  10      150.12      143.55     14.90 o 
 -13   2  10      362.18      336.43     18.54 o 
 -12   2  10      139.65      133.21     13.31 o 
 -11   2  10       33.74       23.06     12.13 o 
 -10   2  10      105.87      113.18     14.31 o 
  -9   2  10      387.02      409.97     19.20 o 
  -8   2  10       72.30       93.38      8.16 o 
  -7   2  10       90.10       86.28     14.30 o 
  -6   2  10      239.07      249.73     13.69 o 
  -5   2  10      581.60      572.60     15.79 o 
  -4   2  10      311.06      284.00     11.49 o 
  -3   2  10      118.81      134.44      8.30 o 
  -2   2  10      512.34      504.32     11.52 o 
  -1   2  10       62.09       56.71      9.48 o 
   0   2  10      492.27      483.80     18.17 o 
   1   2  10      611.20      641.88     16.39 o 
   2   2  10      353.41      347.40     15.46 o 
   3   2  10      160.10      197.48     13.18 o 
   4   2  10      362.93      316.10     15.63 o 
   5   2  10      430.65      389.47     17.79 o 
   6   2  10      412.23      435.60     20.20 o 
   7   2  10      118.55      137.24     13.69 o 
   8   2  10       44.41       79.02     13.32 o 
 -14   3  10        3.43       -1.41      9.82 o 
 -13   3  10       27.70       21.71      9.89 o 
 -12   3  10        5.17        9.50      8.13 o 
 -11   3  10      338.73      341.90     17.55 o 
 -10   3  10      347.77      339.51     10.73 o 
  -9   3  10      169.10      163.39      8.23 o 
  -8   3  10       64.07       64.43      6.08 o 
  -7   3  10       18.93       17.35      7.86 o 
  -6   3  10      221.26      234.48     11.82 o 
  -5   3  10      402.76      372.69     14.86 o 
  -4   3  10       44.77       48.98     10.71 o 
  -3   3  10      603.52      591.72     17.31 o 
  -2   3  10      618.13      640.83     17.80 o 
  -1   3  10        3.26        2.20      9.01 o 
   0   3  10       79.47       69.89     10.83 o 
   1   3  10      144.02      137.17     12.92 o 
   2   3  10      387.60      342.38     24.09 o 
   3   3  10      204.66      261.12     39.17 o 
   4   3  10       78.16       83.52     12.84 o 
   5   3  10       49.27       68.64     13.24 o 
   6   3  10        4.76        2.25     10.82 o 
 -11   4  10       13.29       10.52      8.43 o 
 -10   4  10       36.66       30.49      9.04 o 
  -9   4  10       20.04       11.66      8.15 o 
  -8   4  10      165.19      191.10      9.75 o 
  -7   4  10      427.95      450.31     17.43 o 
  -6   4  10      155.86      177.74     12.53 o 
  -5   4  10      151.92      151.13     11.88 o 
  -4   4  10       69.96       58.76      9.75 o 
  -3   4  10       89.00       73.99      9.79 o 
  -2   4  10       70.14      101.07     23.84 o 
  -1   4  10      250.21      242.85     16.19 o 
   0   4  10       52.04       43.70     14.95 o 
   1   4  10      162.70      146.50     16.11 o 
   2   4  10       31.69       33.11      9.40 o 
   3   4  10       57.11       45.58     11.73 o 
   4   4  10       43.42       33.32     11.98 o 
  -5   5  10      108.60      105.79     12.89 o 
  -4   5  10       24.39       23.37     15.09 o 
  -3   5  10      141.00      139.55     12.89 o 
  -2   5  10        6.59        9.40     13.43 o 
 -15   1  11        2.99        4.89     12.99 o 
 -14   1  11       25.05       25.89     12.67 o 
 -13   1  11       46.09       31.89     12.49 o 
 -12   1  11        0.64      -10.02     10.90 o 
 -11   1  11       28.31       31.90     18.02 o 
 -10   1  11      110.94      135.53     13.11 o 
  -9   1  11        6.95        4.28      8.68 o 
  -8   1  11      161.89      166.06     10.07 o 
  -7   1  11       14.44       -0.01      6.81 o 
  -6   1  11      102.44      105.07      7.92 o 
  -5   1  11        0.64        6.16      5.90 o 
  -4   1  11        2.14       -2.15      5.92 o 
  -3   1  11        7.99        4.56      5.01 o 
  -2   1  11       42.38       46.73      7.24 o 
  -1   1  11       89.43       82.88      6.49 o 
   0   1  11        2.20       -1.62      5.95 o 
   1   1  11      144.37      137.50      8.71 o 
   2   1  11        3.83       -2.50      6.36 o 
   3   1  11       17.10       18.21     17.61 o 
   4   1  11       30.49       22.52     11.81 o 
   5   1  11       30.62       39.09     10.57 o 
   6   1  11        4.63       -3.20     10.06 o 
   7   1  11        1.63      -14.37     14.73 o 
 -14   2  11       41.38       41.17     13.39 o 
 -13   2  11        0.06        1.14     11.95 o 
 -12   2  11       44.42       48.99     12.32 o 
 -11   2  11       13.17       -2.85     10.45 o 
 -10   2  11       13.02       23.05      8.10 o 
  -9   2  11      343.46      349.45     18.40 o 
  -8   2  11       19.22       17.50      7.50 o 
  -7   2  11       31.15       35.15      9.84 o 
  -6   2  11       12.02       27.89      7.58 o 
  -5   2  11        8.79        0.82      6.79 o 
  -4   2  11       55.89       71.30      8.80 o 
  -3   2  11        6.92        2.77      5.30 o 
  -2   2  11        1.72        3.41      8.42 o 
  -1   2  11      352.30      318.35     25.59 o 
   0   2  11        3.00       -2.17      6.75 o 
   1   2  11      101.97       81.83     14.68 o 
   2   2  11       15.34       24.20      9.39 o 
   3   2  11       14.76       14.98      9.55 o 
   4   2  11       12.12       15.75     13.15 o 
   5   2  11       11.07        8.67     11.62 o 
   6   2  11        5.77       14.91     11.08 o 
 -12   3  11      101.58      100.70     17.24 o 
 -11   3  11      139.04      133.55     11.69 o 
 -10   3  11        4.20       17.16      7.96 o 
  -9   3  11        0.77       -1.80      6.88 o 
  -8   3  11       90.11       88.24      8.26 o 
  -7   3  11       33.31       46.76     12.53 o 
  -6   3  11       18.54       -3.04      9.71 o 
  -5   3  11      431.82      458.16     20.57 o 
  -4   3  11       64.41       57.78     11.28 o 
  -3   3  11       15.42       13.19      9.91 o 
  -2   3  11      113.83       99.43     23.44 o 
  -1   3  11      340.49      318.93     17.11 o 
   0   3  11       37.12       60.68     11.76 o 
   1   3  11        9.90        2.07      9.47 o 
   2   3  11        0.39       -0.08      9.89 o 
   3   3  11        4.46       10.53     10.76 o 
   4   3  11        1.61        5.00     13.85 o 
  -9   4  11       73.34       75.58     12.29 o 
  -8   4  11      101.41      103.51      8.58 o 
  -7   4  11       28.62       35.94     10.74 o 
  -6   4  11       86.00       86.67     11.24 o 
  -5   4  11      132.34      145.71     12.10 o 
  -4   4  11       21.49       60.30     13.30 o 
  -3   4  11       37.22       36.95     12.11 o 
  -2   4  11       14.05       16.11     11.65 o 
  -1   4  11        0.20       12.63     11.22 o 
   0   4  11        5.34       11.17     12.46 o 
   1   4  11        7.38        1.61     14.66 o 
 -14   0  12       21.89       13.94     18.31 o 
 -13   0  12       15.37       18.10     16.90 o 
 -12   0  12      323.15      309.78     27.33 o 
 -11   0  12      766.69      718.22     36.89 o 
 -10   0  12       14.76       25.40     17.35 o 
  -9   0  12      234.11      252.44     22.17 o 
  -8   0  12       38.79       54.67     10.41 o 
  -7   0  12     1021.37      982.25     26.48 o 
  -6   0  12       26.49       18.22      8.62 o 
  -5   0  12      448.69      408.61     13.68 o 
  -4   0  12      396.70      337.63     24.30 o 
  -3   0  12      422.12      388.13     24.40 o 
  -2   0  12      245.24      239.08     20.55 o 
  -1   0  12      626.94      612.62     30.11 o 
   0   0  12      249.18      204.90     18.79 o 
   1   0  12       66.39       65.95     15.59 o 
   2   0  12        1.38       21.24     12.84 o 
   3   0  12        0.39       -1.58     12.05 o 
   4   0  12       76.25       56.31     16.80 o 
   5   0  12       71.84       83.78     18.17 o 
 -14   1  12       46.50       36.92     13.37 o 
 -13   1  12       83.40       81.23     14.27 o 
 -12   1  12      318.90      339.43     19.29 o 
 -11   1  12      140.23      168.81     21.96 o 
 -10   1  12        6.86       -1.60     10.38 o 
  -9   1  12      364.61      396.35     25.95 o 
  -8   1  12       46.71       61.06      8.98 o 
  -7   1  12        5.16       -5.85      6.66 o 
  -6   1  12        1.26       -2.40      6.77 o 
  -5   1  12      694.10      729.24     17.95 o 
  -4   1  12      193.19      192.12     17.41 o 
  -3   1  12      187.32      197.50      8.62 o 
  -2   1  12       63.82       74.24     10.81 o 
  -1   1  12       92.96       83.40     10.65 o 
   0   1  12        3.25       -0.71      6.63 o 
   1   1  12      142.06      128.42     11.07 o 
   2   1  12      157.11      164.72     12.37 o 
   3   1  12      332.96      345.95     16.59 o 
   4   1  12      156.25      179.21     13.74 o 
   5   1  12       70.79      101.42     21.50 o 
 -13   2  12      173.48      174.44     17.15 o 
 -12   2  12       63.90       61.13     14.39 o 
 -11   2  12       12.98       10.81     11.64 o 
 -10   2  12        2.71        7.04      8.56 o 
  -9   2  12      220.33      246.09     15.26 o 
  -8   2  12      346.26      321.53     13.05 o 
  -7   2  12      156.59      159.86     13.11 o 
  -6   2  12      144.40      162.79     12.74 o 
  -5   2  12       73.10       77.72      9.24 o 
  -4   2  12       10.73        4.93      9.29 o 
  -3   2  12       31.09       12.70     10.25 o 
  -2   2  12      151.09      166.74     13.59 o 
  -1   2  12      223.11      216.29     13.37 o 
   0   2  12       93.18      106.82     12.81 o 
   1   2  12      107.85      106.18     11.42 o 
   2   2  12        2.33       -5.14      9.64 o 
   3   2  12        0.15      -14.09     13.53 o 
   4   2  12       28.89       16.30     11.31 o 
 -10   3  12      146.46      162.47     14.98 o 
  -9   3  12       17.96        7.09      8.98 o 
  -8   3  12       59.43       37.26      8.11 o 
  -7   3  12        6.30        7.65     11.13 o 
  -6   3  12      182.82      170.01     15.20 o 
  -5   3  12       17.81       30.81     12.67 o 
  -4   3  12        4.34       14.27     15.23 o 
  -3   3  12      118.52      121.88     15.40 o 
  -2   3  12      272.74      288.45     17.62 o 
  -1   3  12       54.41       71.37     12.53 o 
   0   3  12       40.96       42.65     10.76 o 
   1   3  12       25.43       28.11     10.89 o 
   2   3  12      125.10      115.89     18.12 o 
 -12   1  13      142.68      139.37     15.48 o 
 -11   1  13        2.80       -2.51     12.33 o 
 -10   1  13        5.56        6.92     10.89 o 
  -9   1  13        0.09        1.05      8.34 o 
  -8   1  13       96.17      106.22     14.89 o 
  -7   1  13        4.04      -11.25      7.70 o 
  -6   1  13        8.03        5.41      5.80 o 
  -5   1  13        4.30       10.80      7.52 o 
  -4   1  13        1.58       -0.35      6.81 o 
  -3   1  13       15.12        3.31      6.61 o 
  -2   1  13        5.07       -7.83     18.48 o 
  -1   1  13        1.49       -2.47      9.83 o 
   0   1  13        0.77       -6.30     13.46 o 
   1   1  13        0.70       27.16     15.39 o 
   2   1  13       14.51       -0.41     16.49 o 
 -10   2  13       31.30       27.87      9.66 o 
  -9   2  13        8.96        0.71     10.25 o 
  -8   2  13        0.94      -10.57      7.93 o 
  -7   2  13        3.49        3.56      6.06 o 
  -6   2  13       39.83       31.12     16.59 o 
  -5   2  13        0.67        6.00     11.61 o 
  -4   2  13       65.89       69.57     12.87 o 
  -3   2  13        1.13       -5.97     10.15 o 
  -2   2  13       31.87       17.12     13.37 o 
  -1   2  13       15.59       22.47      9.74 o 
   0   2  13       12.32        3.82      9.48 o 
   1   2  13       18.00       18.72     10.40 o 
  -6   3  13       42.59       41.48     25.13 o 
  -5   3  13        0.36      -13.30     11.54 o 
  -4   3  13       10.63        7.69     11.82 o 
  -9   0  14       20.74       17.73     18.66 o 
  -8   0  14      343.42      326.54     16.06 o 
  -7   0  14       13.94       12.37     11.60 o 
  -6   0  14       16.45        5.05      9.03 o 
  -5   0  14        3.44        6.45      8.72 o 
  -4   0  14       42.20       38.24     16.35 o 
  -3   0  14        4.31      -17.59     14.35 o 
  -2   0  14       14.95        0.62     15.11 o 
  -1   0  14      239.07      212.34     22.75 o 
  -8   1  14       60.80       42.06     10.75 o 
  -7   1  14        7.50        5.25      8.20 o 
  -6   1  14       19.99       17.77      6.10 o 
  -5   1  14      164.12      160.38     10.48 o 
  -4   1  14      183.61      179.49     10.71 o 
  -3   1  14       75.98       93.62      9.08 o 
  -2   1  14       21.47       41.27     17.87 o 
                                                 
